# Supplementary material for: Single Cell Genetic Profiling of Tumors of Breast Cancer Patients Aged 50 Years and Older Reveals Enormous Intratumor Heterogeneity Independent of Individual Prognosis
Source: Cancers (Basel). 2021 Jul 5;13(13):3366. doi: 10.3390/cancers13133366 (PMC8267950; doi:10.3390/cancers13133366)
Supplement: Supplementary file 1 [file cancers-13-03366-s001.zip]

Archive with 50 entries (42 files):
- cancers-1245840-SI/
- cancers-1245840-SI/Supplementary_Files/
- cancers-1245840-SI/Supplementary_Files/.DS_Store
- cancers-1245840-SI/Supplementary_Files/Supplemental Figures/
- cancers-1245840-SI/Supplementary_Files/Supplemental Figures/.DS_Store
- cancers-1245840-SI/Supplementary_Files/Supplemental Figures/Supplemental Figure Legends.pdf
- cancers-1245840-SI/Supplementary_Files/Supplemental Figures/Supplemental Figure S1.pdf
- cancers-1245840-SI/Supplementary_Files/Supplemental Figures/Supplemental Figure S2.pdf
- cancers-1245840-SI/Supplementary_Files/Supplemental Figures/Supplemental Figure S3.pdf
- cancers-1245840-SI/Supplementary_Files/Supplemental Figures/Supplemental Figure S4.pdf
- cancers-1245840-SI/Supplementary_Files/Supplemental Figures/Supplemental Figure S5.pdf
- cancers-1245840-SI/Supplementary_Files/Supplemental Figures/Supplemental Figure S6.pdf
- cancers-1245840-SI/Supplementary_Files/Supplemental Figures/Supplemental Figure S7.pdf
- cancers-1245840-SI/Supplementary_Files/Supplemental Figures/Supplemental Figure S8.pdf
- cancers-1245840-SI/Supplementary_Files/Supplemental Tables/
- cancers-1245840-SI/Supplementary_Files/Supplemental Tables/S1-4 Supplemental Tables.pdf
- cancers-1245840-SI/Supplementary_Files/Supplemental Tables/S10 Supplemental Table.xlsx
- cancers-1245840-SI/Supplementary_Files/Supplemental Tables/S11-14 Supplemental Tables.pdf
- cancers-1245840-SI/Supplementary_Files/Supplemental Tables/S15-17 Supplemental Tables.pdf
- cancers-1245840-SI/Supplementary_Files/Supplemental Tables/S18-20 Supplemental Tables.pdf
- cancers-1245840-SI/Supplementary_Files/Supplemental Tables/S21-59 Supplemental Tables.xlsx
- cancers-1245840-SI/Supplementary_Files/Supplemental Tables/S5-7 Supplemental Tables.pdf
- cancers-1245840-SI/Supplementary_Files/Supplemental Tables/S8 Supplemental Table.pdf
- cancers-1245840-SI/Supplementary_Files/Supplemental Tables/S9 Supplemental Table.pdf
- cancers-1245840-SI/__MACOSX/
- cancers-1245840-SI/__MACOSX/Supplementary_Files/
- cancers-1245840-SI/__MACOSX/Supplementary_Files/._.DS_Store
- cancers-1245840-SI/__MACOSX/Supplementary_Files/._Supplemental Figures
- cancers-1245840-SI/__MACOSX/Supplementary_Files/._Supplemental Tables
- cancers-1245840-SI/__MACOSX/Supplementary_Files/Supplemental Figures/
- cancers-1245840-SI/__MACOSX/Supplementary_Files/Supplemental Figures/._.DS_Store
- cancers-1245840-SI/__MACOSX/Supplementary_Files/Supplemental Figures/._Supplemental Figure Legends.pdf
- cancers-1245840-SI/__MACOSX/Supplementary_Files/Supplemental Figures/._Supplemental Figure S1.pdf
- cancers-1245840-SI/__MACOSX/Supplementary_Files/Supplemental Figures/._Supplemental Figure S2.pdf
- cancers-1245840-SI/__MACOSX/Supplementary_Files/Supplemental Figures/._Supplemental Figure S3.pdf
- cancers-1245840-SI/__MACOSX/Supplementary_Files/Supplemental Figures/._Supplemental Figure S4.pdf
- cancers-1245840-SI/__MACOSX/Supplementary_Files/Supplemental Figures/._Supplemental Figure S5.pdf
- cancers-1245840-SI/__MACOSX/Supplementary_Files/Supplemental Figures/._Supplemental Figure S6.pdf
- cancers-1245840-SI/__MACOSX/Supplementary_Files/Supplemental Figures/._Supplemental Figure S7.pdf
- cancers-1245840-SI/__MACOSX/Supplementary_Files/Supplemental Figures/._Supplemental Figure S8.pdf
- cancers-1245840-SI/__MACOSX/Supplementary_Files/Supplemental Tables/
- cancers-1245840-SI/__MACOSX/Supplementary_Files/Supplemental Tables/._S1-4 Supplemental Tables.pdf
- cancers-1245840-SI/__MACOSX/Supplementary_Files/Supplemental Tables/._S10 Supplemental Table.xlsx
- cancers-1245840-SI/__MACOSX/Supplementary_Files/Supplemental Tables/._S11-14 Supplemental Tables.pdf
- cancers-1245840-SI/__MACOSX/Supplementary_Files/Supplemental Tables/._S15-17 Supplemental Tables.pdf
- cancers-1245840-SI/__MACOSX/Supplementary_Files/Supplemental Tables/._S18-20 Supplemental Tables.pdf
- cancers-1245840-SI/__MACOSX/Supplementary_Files/Supplemental Tables/._S21-59 Supplemental Tables.xlsx
- cancers-1245840-SI/__MACOSX/Supplementary_Files/Supplemental Tables/._S5-7 Supplemental Tables.pdf
- cancers-1245840-SI/__MACOSX/Supplementary_Files/Supplemental Tables/._S8 Supplemental Table.pdf
- cancers-1245840-SI/__MACOSX/Supplementary_Files/Supplemental Tables/._S9 Supplemental Table.pdf
