# Supplementary material for: Single Cell Genetic Profiling of Tumors of Breast Cancer Patients Aged 50 Years and Older Reveals Enormous Intratumor Heterogeneity Independent of Individual Prognosis
Source: Cancers (Basel). 2021 Jul 5;13(13):3366. doi: 10.3390/cancers13133366 (PMC8267950; doi:10.3390/cancers13133366)
Supplement: Supplementary file 1 [file cancers-13-03366-s001.zip › cancers-1245840-SI/Supplementary_Files/Supplemental Tables/S10 Supplemental Table.xlsx]

## Sheet: all
	Supplemental Table S10. Results of Next Generation Sequencing with the targeted sequence capture approach OncoVar (coding exons of 563 cancer related genes). List of all somatic mutations of the breast cancer cohort (n=39) sorted by sample ID.
	SampleName	Chr	Start	End	REF	ALT	Gene_Name	CustomGeneList	baitRegion	HGVS.c	HGVS.p	AAChange_1.ensGene	Feature_ID	Gene_ID	Func.ensGene	ExonicFunc.ensGene	Annotation	Annotation_Impact	Feature_Type	Transcript_BioType	dbSNP_ID	dbSNP..COMMON	Cosmic_ID	CosmNo.	DP	DP_ALT	ALT_fraction	VariantType
	1L	chr2	198266834	198266834	T	C	SF3B1	TRUE	TRUE	c.2098A>G	p.Lys700Glu	ENST00000335508:exon15:c.2098A>G:p.K700E	ENST00000335508	ENSG00000115524	exonic	nonsynonymous_SNV	missense_variant	MODERATE	transcript	protein_coding	rs559063155	0	COSM84677	518	201	64	0.318	SNP
	1L	chr17	37883778	37883780	CCT	C	ERBB2	TRUE	TRUE	c.3391_3392delCT	p.Leu1131fs	ENST00000269571:exon26:c.3391_3392del:p.L1131fs	ENST00000269571	ENSG00000141736	exonic	frameshift_deletion	frameshift_variant	HIGH	transcript	protein_coding		-2	.	0	97	36	0.371	DELETION.NumRepetitions_1.EventLength_2.RepeatExpansion_CT
	1L	chr16	15814827	15814827	C	T	MYH11	TRUE	TRUE	c.4681G>A	p.Glu1561Lys	ENST00000396324:exon34:c.4681G>A:p.E1561K	ENST00000396324	ENSG00000133392	exonic	nonsynonymous_SNV	missense_variant	MODERATE	transcript	protein_coding	rs372598970	-2	COSM967418	1	152	51	0.336	SNP
	2L	chr3	178936082	178936082	G	A	PIK3CA	TRUE	TRUE	c.1624G>A	p.Glu542Lys	ENST00000263967:exon10:c.1624G>A:p.E542K	ENST00000263967	ENSG00000121879	exonic	nonsynonymous_SNV	missense_variant	MODERATE	transcript	protein_coding	rs121913273	-2	COSM125369	224	237	57	0.241	SNP
	3L	chr12	4383402	4383402	G	A	CCND2	TRUE	TRUE	c.195+1G>A		.	ENST00000261254	ENSG00000118971	splicing	.	splice_donor_variant&intron_variant	HIGH	transcript	protein_coding		-2	.	0	18	4	0.222	SNP
	4L	chr6	51524705	51524705	G	A	PKHD1	TRUE	TRUE	c.10219C>T	p.Gln3407*	ENST00000371117:exon61:c.10219C>T:p.Q3407X	ENST00000371117	ENSG00000170927	exonic	stopgain	stop_gained	HIGH	transcript	protein_coding	rs781368899	-2	.	0	20	6	0.3	SNP
	4L	chr3	38601670	38601670	C	T	SCN5A	TRUE	TRUE	c.4213G>A	p.Val1405Met	ENST00000333535:exon23:c.4213G>A:p.V1405M	ENST00000333535	ENSG00000183873	exonic	nonsynonymous_SNV	missense_variant	MODERATE	transcript	protein_coding	rs199473239	-2	COSM1485141	1	38	6	0.158	SNP
	4L	chr1	226253511	226253511	G	A	H3F3A	TRUE	TRUE	c.282+1G>A	p.V95I	ENSG00000163041:ENST00000366814:exon3:c.283G>A:p.V95I	ENST00000366813	ENSG00000163041	exonic;splicing	nonsynonymous_SNV	splice_donor_variant&intron_variant	HIGH	transcript	protein_coding		-2	.	0	16	4	0.25	SNP
	4L	chr1	204412580	204412580	G	A	PIK3C2B	TRUE	TRUE	c.3013C>T	p.Gln1005*	ENST00000367187:exon20:c.3013C>T:p.Q1005X	ENST00000367187	ENSG00000133056	exonic	stopgain	stop_gained	HIGH	transcript	protein_coding		-2	.	0	18	4	0.222	SNP
	4L	chr6	157522623	157522623	G	A	ARID1B	TRUE	TRUE	c.5014+1G>A		.	ENST00000367148	ENSG00000049618	splicing	.	splice_donor_variant&intron_variant	HIGH	transcript	protein_coding		-2	.	0	18	4	0.222	SNP
	4L	chr12	46244184	46244184	C	T	ARID2	TRUE	TRUE	c.2278C>T	p.Gln760*	ENST00000334344:exon15:c.2278C>T:p.Q760X	ENST00000334344	ENSG00000189079	exonic	stopgain	stop_gained	HIGH	transcript	protein_coding		-2	.	0	32	6	0.188	SNP
	4L	chr2	198266708	198266708	C	T	SF3B1	TRUE	TRUE	c.2223+1G>A		.	ENST00000335508	ENSG00000115524	splicing	.	splice_donor_variant&intron_variant	HIGH	transcript	protein_coding		-2	.	0	37	6	0.162	SNP
	4L	chrX	44923063	44923063	G	A	KDM6A	TRUE	TRUE	c.1944+1G>A		.	ENST00000382899	ENSG00000147050	splicing	.	splice_donor_variant&intron_variant	HIGH	transcript	protein_coding		-2	.	0	39	6	0.154	SNP
	4L	chr1	237538096	237538096	G	A	RYR2	TRUE	TRUE	c.457+1G>A		.	ENST00000360064	ENSG00000198626	splicing	.	splice_donor_variant&intron_variant	HIGH	transcript	protein_coding		-2	.	0	40	6	0.15	SNP
	4L	chr13	28611321	28611321	C	T	FLT3	TRUE	TRUE	c.1309+1G>A		.	ENST00000380982	ENSG00000122025	splicing	.	splice_donor_variant&intron_variant	HIGH	transcript	protein_coding		-2	.	0	46	6	0.13	SNP
	4L	chr19	44048318	44048318	G	A	XRCC1	TRUE	TRUE	c.1690C>T	p.Arg564*	ENST00000262887:exon15:c.1690C>T:p.R564X	ENST00000262887	ENSG00000073050	exonic	stopgain	stop_gained	HIGH	transcript	protein_coding	rs766315993	-2	.	0	48	6	0.125	SNP
	4L	chr5	112162945	112162945	G	A	APC	TRUE	TRUE	c.1548+1G>A		.	ENST00000257430	ENSG00000134982	splicing	.	splice_donor_variant&intron_variant	HIGH	transcript	protein_coding		-2	.	0	72	8	0.111	SNP
	4L	chr3	38182637	38182637	C	T	MYD88	TRUE	TRUE	c.814C>T	p.Arg272*	ENST00000417037:exon5:c.814C>T:p.R272X	ENST00000417037	ENSG00000172936	exonic	stopgain	stop_gained	HIGH	transcript	protein_coding	rs748659894	-2	COSM2986024	3	74	8	0.108	SNP
	4L	chr5	180058748	180058748	G	A	FLT4	TRUE	TRUE	c.89C>T	p.Pro30Leu	ENST00000261937:exon2:c.89C>T:p.P30L	ENST00000261937	ENSG00000037280	exonic	nonsynonymous_SNV	missense_variant	MODERATE	transcript	protein_coding		-2	COSM4685089	2	20	4	0.2	SNP
	4L	chr2	25464454	25464454	C	T	DNMT3A	TRUE	TRUE	c.2059G>A	p.Val687Ile	ENST00000264709:exon17:c.2059G>A:p.V687I	ENST00000264709	ENSG00000119772	exonic	nonsynonymous_SNV	missense_variant	MODERATE	transcript	protein_coding		-2	COSM5576195	1	21	6	0.286	SNP
	4L	chr11	108150330	108150330	G	A	ATM	TRUE	TRUE	c.3397G>A	p.Glu1133Lys	ENST00000278616:exon23:c.3397G>A:p.E1133K	ENST00000278616	ENSG00000149311	exonic	nonsynonymous_SNV	missense_variant	MODERATE	transcript	protein_coding		-2	COSM2110442	1	42	6	0.143	SNP
	4L	chrX	76940077	76940077	G	A	ATRX	TRUE	TRUE	c.671C>T	p.Ala224Val	ENST00000373344:exon9:c.671C>T:p.A224V	ENST00000373344	ENSG00000085224	exonic	nonsynonymous_SNV	missense_variant	MODERATE	transcript	protein_coding		-2	COSM1317254	1	43	6	0.14	SNP
	4L	chr4	55958788	55958788	C	T	KDR	TRUE	TRUE	c.3065G>A	p.R1022Q	ENST00000263923:exon22:c.3065G>A:p.R1022Q	1VR2:A_891-A_1022:ENST00000263923	ENSG00000128052	exonic	nonsynonymous_SNV	structural_interaction_variant	HIGH	interaction	protein_coding	rs780764266	-2	COSM1430208	1	92	10	0.109	SNP
	4L	chr5	38528861	38528861	C	T	LIFR	TRUE	TRUE	c.224G>A	p.Arg75His	ENST00000263409:exon3:c.224G>A:p.R75H	ENST00000263409	ENSG00000113594	exonic	nonsynonymous_SNV	missense_variant	MODERATE	transcript	protein_coding	rs761675887	-2	COSM3357888	1	62	21	0.339	SNP
	5L	chr3	178936082	178936082	G	A	PIK3CA	TRUE	TRUE	c.1624G>A	p.Glu542Lys	ENST00000263967:exon10:c.1624G>A:p.E542K	ENST00000263967	ENSG00000121879	exonic	nonsynonymous_SNV	missense_variant	MODERATE	transcript	protein_coding	rs121913273	-2	COSM125369	224	121	30	0.248	SNP
	5L	chr10	8097760	8097760	G	C	GATA3	TRUE	TRUE	c.142G>C	p.Asp48His	ENST00000379328:exon2:c.142G>C:p.D48H	ENST00000379328	ENSG00000107485	exonic	nonsynonymous_SNV	missense_variant	MODERATE	transcript	protein_coding		-2	.	0	58	12	0.207	SNP
	5L	chr1	19018448	19018448	G	A	PAX7	TRUE	TRUE	c.786+1G>A		.	ENST00000375375	ENSG00000009709	splicing	.	splice_donor_variant&intron_variant	HIGH	transcript	protein_coding		-2	.	0	18	4	0.222	SNP
	5L	chr11	64572185	64572185	C	T	MEN1	TRUE	TRUE	c.1469G>A	p.Arg490Gln	ENST00000337652:exon10:c.1469G>A:p.R490Q	ENST00000337652	ENSG00000133895	exonic	nonsynonymous_SNV	missense_variant	MODERATE	transcript	protein_coding		-2	COSM5092756	1	19	4	0.211	SNP
	5L	chrX	70683804	70683804	G	A	TAF1	TRUE	TRUE	c.5629G>A	p.Val1877Ile	ENST00000449580:exon39:c.5629G>A:p.V1877I	ENST00000449580	ENSG00000147133	exonic	nonsynonymous_SNV	missense_variant	MODERATE	transcript	protein_coding		-2	COSM1228400	1	31	6	0.194	SNP
	5L	chr1	220771689	220771689	G	A	MARK1	TRUE	TRUE	c.326G>A	p.Arg109Gln	ENST00000366917:exon4:c.326G>A:p.R109Q	ENST00000366917	ENSG00000116141	exonic	nonsynonymous_SNV	missense_variant	MODERATE	transcript	protein_coding	rs749268082	-2	COSM3483860	1	38	6	0.158	SNP
	5L	chr17	17127424	17127424	C	T	FLCN	TRUE	TRUE	c.430G>A	p.Gly144Arg	ENST00000285071:exon6:c.430G>A:p.G144R	ENST00000285071	ENSG00000154803	exonic	nonsynonymous_SNV	missense_variant	MODERATE	transcript	protein_coding	rs372918705	-2	COSM1709988	1	47	6	0.128	SNP
	5L	chr7	106509747	106509747	G	A	PIK3CG	TRUE	TRUE	c.1741G>A	p.E581K	ENST00000359195:exon2:c.1741G>A:p.E581K	1E8Y:A_552-A_581:ENST00000359195	ENSG00000105851	exonic	nonsynonymous_SNV	structural_interaction_variant	HIGH	interaction	protein_coding	rs761655879	-2	COSM3922433	1	67	7	0.104	SNP
	5L	chr9	135787755	135787755	G	A	TSC1	TRUE	TRUE	c.827C>T	p.Ser276Phe	ENST00000298552:exon9:c.827C>T:p.S276F	ENST00000298552	ENSG00000165699	exonic	nonsynonymous_SNV	missense_variant	MODERATE	transcript	protein_coding		-2	COSM5611090	1	72	8	0.111	SNP
	6L	chr3	178952085	178952085	A	G	PIK3CA	TRUE	TRUE	c.3140A>G	p.H1047R	ENST00000263967:exon21:c.3140A>G:p.H1047R	4JPS:A_956-A_1047:ENST00000263967	ENSG00000121879	exonic	nonsynonymous_SNV	structural_interaction_variant	HIGH	interaction	protein_coding	rs121913279	-2	COSM775	2161	497	228	0.459	SNP
	6L	chr7	151945381	151945382	TC	T	KMT2C	TRUE	TRUE	c.2137delG	p.Glu713fs	ENST00000355193:exon14:c.2137delG:p.E713fs	ENST00000355193	ENSG00000055609	exonic	frameshift_deletion	frameshift_variant	HIGH	transcript	protein_coding		-2	.	0	499	171	0.343	DELETION.NumRepetitions_2.EventLength_1.RepeatExpansion_C
	7L	chr1	11182037	11182037	C	T	MTOR	TRUE	TRUE	c.6809G>A	p.Arg2270Gln	ENST00000361445:exon48:c.6809G>A:p.R2270Q	ENST00000361445	ENSG00000198793	exonic	nonsynonymous_SNV	missense_variant&splice_region_variant	MODERATE	transcript	protein_coding	rs752641006	-2	COSM4703643	1	97	10	0.103	SNP
	7L	chr17	37829863	37829863	G	A	PGAP3	TRUE	TRUE	c.598C>T	p.Arg200Trp	ENST00000300658:exon6:c.598C>T:p.R200W	ENST00000300658	ENSG00000161395	exonic	nonsynonymous_SNV	missense_variant	MODERATE	transcript	protein_coding	rs75557131	0	COSM97985	4	149	30	0.201	SNP
	8L	chr17	7578397	7578397	T	G	TP53	TRUE	TRUE	c.533A>C	p.His178Pro	ENST00000269305:exon5:c.533A>C:p.H178P	ENST00000269305	ENSG00000141510	exonic	nonsynonymous_SNV	missense_variant	MODERATE	transcript	protein_coding		-2	COSM44215	7	500	97	0.194	SNP
	9L	chr16	67644817	67644817	C	T	CTCF	TRUE	TRUE	c.82C>T	p.Arg28Cys	ENST00000264010:exon3:c.82C>T:p.R28C	ENST00000264010	ENSG00000102974	exonic	nonsynonymous_SNV	missense_variant	MODERATE	transcript	protein_coding	rs772369151	-2	COSM5565405	1	112	71	0.634	SNP
	9L	chr4	55569954	55569954	C	T	KIT	TRUE	TRUE	c.821C>T	p.T274M	ENST00000288135:exon5:c.821C>T:p.T274M	2EC8:A_231-A_274:ENST00000288135	ENSG00000157404	exonic	nonsynonymous_SNV	structural_interaction_variant	HIGH	interaction	protein_coding	rs138585275	0	COSM5482830	1	188	85	0.452	SNP
	9L	chr7	2953020	2953020	G	A	CARD11	TRUE	TRUE	c.2920C>T	p.Arg974Cys	ENST00000396946:exon22:c.2920C>T:p.R974C	ENST00000396946	ENSG00000198286	exonic	nonsynonymous_SNV	missense_variant	MODERATE	transcript	protein_coding	rs201847585	0	COSM3027783	1	264	98	0.371	SNP
	10L	chr16	68846047	68846047	A	G	CDH1	TRUE	TRUE	c.1018A>G	p.Thr340Ala	ENST00000261769:exon8:c.1018A>G:p.T340A	ENST00000261769	ENSG00000039068	exonic	nonsynonymous_SNV	missense_variant	MODERATE	transcript	protein_coding	rs116093741	0	COSM19821	3	230	161	0.7	SNP
	10L	chr19	45923622	45923622	C	T	ERCC1	TRUE	TRUE	c.385G>A	p.D129N	ENST00000013807:exon3:c.385G>A:p.D129N	2A1I:A_104-A_129:ENST00000013807	ENSG00000012061	exonic	nonsynonymous_SNV	structural_interaction_variant	HIGH	interaction	protein_coding		-2	COSM1136219	2	126	44	0.349	SNP
	11L	chr17	17129489	17129489	C	A	FLCN	TRUE	TRUE	c.396+1G>T		.	ENST00000285071	ENSG00000154803	splicing	.	splice_donor_variant&intron_variant	HIGH	transcript	protein_coding		-2	.	0	37	6	0.162	SNP
	11L	chr12	133219879	133219881	CTG	C	POLE	TRUE	TRUE	c.4480_4481delCA	p.Gln1494fs	ENST00000320574:exon35:c.4480_4481del:p.Q1494fs	ENST00000320574	ENSG00000177084	exonic	frameshift_deletion	frameshift_variant	HIGH	transcript	protein_coding		-2	.	0	128	36	0.281	DELETION.NumRepetitions_2.EventLength_2.RepeatExpansion_TG
	11L	chr3	187447214	187447214	C	A	BCL6	TRUE	TRUE	c.979G>T	p.Gly327Cys	ENST00000232014:exon5:c.979G>T:p.G327C	ENST00000232014	ENSG00000113916	exonic	nonsynonymous_SNV	missense_variant	MODERATE	transcript	protein_coding		-2	COSM4584172	1	185	52	0.281	SNP
	12L	chr17	7579355	7579355	A	T	TP53	TRUE	TRUE	c.332T>A	p.Leu111Gln	ENST00000269305:exon4:c.332T>A:p.L111Q	ENST00000269305	ENSG00000141510	exonic	nonsynonymous_SNV	missense_variant	MODERATE	transcript	protein_coding		-2	COSM44630	12	499	65	0.13	SNP
	12L	chr7	151884523	151884523	G	C	KMT2C	TRUE	TRUE	c.4832C>G	p.Pro1611Arg	ENST00000355193:exon33:c.4832C>G:p.P1611R	ENST00000355193	ENSG00000055609	exonic	nonsynonymous_SNV	missense_variant	MODERATE	transcript	protein_coding		-2	.	0	474	244	0.515	SNP
	12L	chr5	56177839	56177839	C	A	MAP3K1	TRUE	TRUE	c.2812C>A	p.Pro938Thr	ENST00000399503:exon14:c.2812C>A:p.P938T	ENST00000399503	ENSG00000095015	exonic	nonsynonymous_SNV	missense_variant	MODERATE	transcript	protein_coding	rs778754223	-2	.	0	499	273	0.547	SNP
	13L	chr19	44050828	44050828	G	A	XRCC1	TRUE	TRUE	c.1345C>T	p.Gln449*	ENST00000262887:exon12:c.1345C>T:p.Q449X	ENST00000262887	ENSG00000073050	exonic	stopgain	stop_gained	HIGH	transcript	protein_coding		-2	.	0	167	81	0.485	SNP
	14L	chr17	7577539	7577539	G	A	TP53	TRUE	TRUE	c.742C>T	p.Arg248Trp	ENST00000269305:exon7:c.742C>T:p.R248W	ENST00000269305	ENSG00000141510	exonic	nonsynonymous_SNV	missense_variant	MODERATE	transcript	protein_coding	rs121912651	-2	COSM3388183	120	317	141	0.445	SNP
	14L	chr16	55530924	55530924	T	C	MMP2	TRUE	TRUE	c.1559T>C	p.Ile520Thr	ENST00000219070:exon10:c.1559T>C:p.I520T	ENST00000219070	ENSG00000087245	exonic	nonsynonymous_SNV	missense_variant	MODERATE	transcript	protein_coding		-2	COSM971557	1	132	64	0.485	SNP
	15L	chr1	16263740	16263740	C	T	SPEN	TRUE	TRUE	c.10109C>T	p.Pro3370Leu	ENST00000375759:exon12:c.10109C>T:p.P3370L	ENST00000375759	ENSG00000065526	exonic	nonsynonymous_SNV	missense_variant	MODERATE	transcript	protein_coding	rs370894935	-2	COSM3729111	1	140	71	0.507	SNP
	15L	chr5	56177010	56177014	TATAG	T	MAP3K1	TRUE	TRUE	c.2286_2289delTAGA	p.Arg763fs	ENST00000399503:exon13:c.2281_2284del:p.I761fs	ENST00000399503	ENSG00000095015	exonic	frameshift_deletion	frameshift_variant	HIGH	transcript	protein_coding		-2	COSM449836	0	100	40	0.4	DELETION.NumRepetitions_2.EventLength_4
	15L	chr10	70334010	70334010	G	A	TET1	TRUE	TRUE	c.1914+1G>A		.	ENST00000373644	ENSG00000138336	splicing	.	splice_donor_variant&intron_variant	HIGH	transcript	protein_coding		-2	.	0	25	6	0.24	SNP
	15L	chr1	27100919	27100919	C	T	ARID1A	TRUE	TRUE	c.4201C>T	p.Gln1401*	ENST00000324856:exon18:c.4201C>T:p.Q1401X	ENST00000324856	ENSG00000117713	exonic	stopgain	stop_gained	HIGH	transcript	protein_coding		-2	COSM51417	2	48	11	0.229	SNP
	15L	chr19	45918121	45918121	G	A	ERCC1	TRUE	TRUE	c.700C>T	p.Arg234Trp	ENST00000013807:exon6:c.700C>T:p.R234W	ENST00000013807	ENSG00000012061	exonic	nonsynonymous_SNV	missense_variant&splice_region_variant	MODERATE	transcript	protein_coding	rs772941786	-2	COSM1394607	1	16	4	0.25	SNP
	15L	chr7	151372538	151372538	C	T	PRKAG2	TRUE	TRUE	c.652G>A	p.Ala218Thr	ENST00000287878:exon4:c.652G>A:p.A218T	ENST00000287878	ENSG00000106617	exonic	nonsynonymous_SNV	missense_variant	MODERATE	transcript	protein_coding		-2	COSM5654797	1	41	6	0.146	SNP
	15L	chrX	123220555	123220555	G	A	STAG2	TRUE	TRUE	c.3212G>A	p.Arg1071Gln	ENST00000218089:exon30:c.3212G>A:p.R1071Q	ENST00000218089	ENSG00000101972	exonic	nonsynonymous_SNV	missense_variant	MODERATE	transcript	protein_coding		-2	COSM4730376	1	256	24	0.094	SNP
	15L	chr1	186320523	186320523	T	C	TPR	TRUE	TRUE	c.2549A>G	p.His850Arg	ENST00000367478:exon20:c.2549A>G:p.H850R	ENST00000367478	ENSG00000047410	exonic	nonsynonymous_SNV	missense_variant	MODERATE	transcript	protein_coding		-2	COSM901149	1	190	80	0.421	SNP
	16L	chr3	178936091	178936091	G	A	PIK3CA	TRUE	TRUE	c.1633G>A	p.Glu545Lys	ENST00000263967:exon10:c.1633G>A:p.E545K	ENST00000263967	ENSG00000121879	exonic	nonsynonymous_SNV	missense_variant	MODERATE	transcript	protein_coding	rs104886003	-2	COSM763	1560	90	18	0.2	SNP
	16L	chr2	198266834	198266834	T	C	SF3B1	TRUE	TRUE	c.2098A>G	p.Lys700Glu	ENST00000335508:exon15:c.2098A>G:p.K700E	ENST00000335508	ENSG00000115524	exonic	nonsynonymous_SNV	missense_variant	MODERATE	transcript	protein_coding	rs559063155	0	COSM84677	518	216	39	0.181	SNP
	16L	chr6	157528657	157528657	C	T	ARID1B	TRUE	TRUE	c.6502C>T	p.Arg2168*	ENST00000367148:exon20:c.6502C>T:p.R2168X	ENST00000367148	ENSG00000049618	exonic	stopgain	stop_gained	HIGH	transcript	protein_coding		-2	COSM3731840	3	152	30	0.197	SNP
	16L	chr1	237664023	237664023	G	A	RYR2	TRUE	TRUE	c.2210G>A	p.Arg737His	ENST00000360064:exon22:c.2210G>A:p.R737H	ENST00000360064	ENSG00000198626	exonic	nonsynonymous_SNV	missense_variant	MODERATE	transcript	protein_coding		-2	COSM4029916	1	105	10	0.095	SNP
	17L	chr16	23647356	23647358	ATC	A	PALB2	TRUE	TRUE	c.509_510delGA	p.Arg170fs	ENST00000261584:exon4:c.509_510del:p.R170fs	ENST00000261584	ENSG00000083093	exonic	frameshift_deletion	frameshift_variant	HIGH	transcript	protein_coding	rs515726124	-2	.	0	283	113	0.399	DELETION.NumRepetitions_1.EventLength_2.RepeatExpansion_TC
	17L	chr9	35078329	35078329	G	A	FANCG	TRUE	TRUE	c.319C>T	p.Gln107*	ENST00000378643:exon4:c.319C>T:p.Q107X	ENST00000378643	ENSG00000221829	exonic	stopgain	stop_gained	HIGH	transcript	protein_coding		-2	.	0	147	61	0.415	SNP
	18L	chr3	178952085	178952085	A	G	PIK3CA	TRUE	TRUE	c.3140A>G	p.H1047R	ENST00000263967:exon21:c.3140A>G:p.H1047R	4JPS:A_956-A_1047:ENST00000263967	ENSG00000121879	exonic	nonsynonymous_SNV	structural_interaction_variant	HIGH	interaction	protein_coding	rs121913279	-2	COSM775	2161	202	83	0.411	SNP
	18L	chr5	56180524	56180524	G	T	MAP3K1	TRUE	TRUE	c.3853G>T	p.Glu1285*	ENST00000399503:exon16:c.3853G>T:p.E1285X	ENST00000399503	ENSG00000095015	exonic	stopgain	stop_gained	HIGH	transcript	protein_coding		-2	.	0	84	10	0.119	SNP
	18L	chr6	152461140	152461140	C	T	SYNE1	TRUE	TRUE	c.25403G>A	p.Arg8468His	ENST00000265368:exon140:c.25403G>A:p.R8468H	ENST00000265368	ENSG00000131018	exonic	nonsynonymous_SNV	missense_variant	MODERATE	transcript	protein_coding	rs143049227	-2	COSM3393863	7	207	40	0.193	SNP
	19L	chr3	178936082	178936082	G	A	PIK3CA	TRUE	TRUE	c.1624G>A	p.Glu542Lys	ENST00000263967:exon10:c.1624G>A:p.E542K	ENST00000263967	ENSG00000121879	exonic	nonsynonymous_SNV	missense_variant	MODERATE	transcript	protein_coding	rs121913273	-2	COSM125369	224	164	63	0.384	SNP
	19L	chr19	15297788	15297788	C	T	NOTCH3	TRUE	TRUE	c.1852G>A	p.Glu618Lys	ENST00000263388:exon12:c.1852G>A:p.E618K	ENST00000263388	ENSG00000074181	exonic	nonsynonymous_SNV	missense_variant	MODERATE	transcript	protein_coding	rs748963864	-2	COSM1589823	1	133	34	0.256	SNP
	19L	chr3	12626146	12626146	G	A	RAF1	TRUE	TRUE	c.1874C>T	p.Ser625Phe	ENST00000442415:exon18:c.1874C>T:p.S625F	ENST00000442415	ENSG00000132155	exonic	nonsynonymous_SNV	missense_variant	MODERATE	transcript	protein_coding	rs730881004	-2	COSM3846113	1	195	130	0.667	SNP
	20L	chr3	178947827	178947827	G	T	PIK3CA	TRUE	TRUE	c.2702G>T	p.Cys901Phe	ENST00000263967:exon19:c.2702G>T:p.C901F	ENST00000263967	ENSG00000121879	exonic	nonsynonymous_SNV	missense_variant	MODERATE	transcript	protein_coding		-2	COSM1041510	5	284	59	0.208	SNP
	20L	chr1	201328778	201328778	C	T	TNNT2	TRUE	TRUE	c.821G>A	p.Arg274Gln	ENST00000458432:exon15:c.821G>A:p.R274Q	ENST00000458432	ENSG00000118194	exonic	nonsynonymous_SNV	missense_variant	MODERATE	transcript	protein_coding	rs730881125	-2	COSM4863831	1	194	42	0.216	SNP
	21L	chr3	178952085	178952085	A	G	PIK3CA	TRUE	TRUE	c.3140A>G	p.H1047R	ENST00000263967:exon21:c.3140A>G:p.H1047R	4JPS:A_956-A_1047:ENST00000263967	ENSG00000121879	exonic	nonsynonymous_SNV	structural_interaction_variant	HIGH	interaction	protein_coding	rs121913279	-2	COSM775	2161	459	131	0.285	SNP
	21L	chr3	178922328	178922328	C	G	PIK3CA	TRUE	TRUE	c.1097C>G	p.P366R	ENST00000263967:exon6:c.1097C>G:p.P366R	3HHM:A_366-A_575:ENST00000263967	ENSG00000121879	exonic	nonsynonymous_SNV	structural_interaction_variant	HIGH	interaction	protein_coding		-2	COSM446003	5	249	65	0.261	SNP
	21L	chr5	56177896	56177896	C	T	MAP3K1	TRUE	TRUE	c.2869C>T	p.Gln957*	ENST00000399503:exon14:c.2869C>T:p.Q957X	ENST00000399503	ENSG00000095015	exonic	stopgain	stop_gained	HIGH	transcript	protein_coding		-2	COSM5026315	1	498	93	0.187	SNP
	21L	chr1	16256169	16256169	C	A	SPEN	TRUE	TRUE	c.3434C>A	p.Ser1145*	ENST00000375759:exon11:c.3434C>A:p.S1145X	ENST00000375759	ENSG00000065526	exonic	stopgain	stop_gained	HIGH	transcript	protein_coding		-2	.	0	287	66	0.23	SNP
	21L	chr12	52306219	52306219	G	C	ACVRL1	TRUE	TRUE	c.3G>C	p.Met1?	ENST00000550683:exon1:c.3G>C:p.M1I	ENST00000550683	ENSG00000139567	exonic	nonsynonymous_SNV	start_lost	HIGH	transcript	protein_coding	rs772504403	-2	.	0	222	94	0.423	SNP
	21L	chr8	38275842	38275842	C	T	FGFR1	TRUE	TRUE	c.1427G>A	p.Arg476Gln	ENST00000425967:exon11:c.1427G>A:p.R476Q	ENST00000425967	ENSG00000077782	exonic	nonsynonymous_SNV	missense_variant	MODERATE	transcript	protein_coding	rs367715495	-2	COSM3358260	1	234	59	0.252	SNP
	1S	chr10	104159223	104159223	C	G	NFKB2	TRUE	TRUE	c.1296C>G	p.Cys432Trp	ENST00000369966:exon13:c.1296C>G:p.C432W	ENST00000369966	ENSG00000077150	exonic	nonsynonymous_SNV	missense_variant	MODERATE	transcript	protein_coding		-2	COSM4994832	1	11	4	0.364	SNP
	1S	chr21	46326964	46326964	C	T	ITGB2	TRUE	TRUE	c.194G>A	p.Arg65Gln	ENST00000302347:exon4:c.194G>A:p.R65Q	ENST00000302347	ENSG00000160255	exonic	nonsynonymous_SNV	missense_variant	MODERATE	transcript	protein_coding	rs144806686	-2	COSM725838	1	130	53	0.408	SNP
	2S	chr7	152012287	152012287	T	C	KMT2C	TRUE	TRUE	c.526A>G	p.Asn176Asp	ENST00000355193:exon4:c.526A>G:p.N176D	ENST00000355193	ENSG00000055609	exonic	nonsynonymous_SNV	missense_variant	MODERATE	transcript	protein_coding		-2	.	0	491	230	0.468	SNP
	2S	chr17	7574034	7574034	C	T	TP53	TRUE	TRUE	c.994-1G>A		.	ENST00000269305	ENSG00000141510	splicing	.	splice_acceptor_variant&intron_variant	HIGH	transcript	protein_coding	rs587782272	-2	COSM2744440	6	497	163	0.328	SNP
	4S	chr7	151875096	151875096	C	T	KMT2C	TRUE	TRUE	c.7443-1G>A		.	ENST00000355193	ENSG00000055609	splicing	.	splice_acceptor_variant&intron_variant	HIGH	transcript	protein_coding	rs758221779	-2	.	0	21	6	0.286	SNP
	4S	chr7	151891525	151891525	C	T	KMT2C	TRUE	TRUE	c.4507G>A	p.Gly1503Arg	ENST00000355193:exon29:c.4507G>A:p.G1503R	ENST00000355193	ENSG00000055609	exonic	nonsynonymous_SNV	missense_variant&splice_region_variant	MODERATE	transcript	protein_coding		-2	.	0	34	6	0.176	SNP
	4S	chr16	68849663	68849663	G	A	CDH1	TRUE	TRUE	c.1565+1G>A		.	ENST00000261769	ENSG00000039068	splicing	.	splice_donor_variant&intron_variant	HIGH	transcript	protein_coding	rs587780113	-2	COSM1379181	1	45	6	0.133	SNP
	4S	chr19	39056412	39056412	G	A	RYR1	TRUE	TRUE	c.13437+1G>A		.	ENST00000359596	ENSG00000196218	splicing	.	splice_donor_variant&intron_variant	HIGH	transcript	protein_coding		-2	.	0	20	4	0.2	SNP
	4S	chr10	123256192	123256192	G	A	FGFR2	TRUE	TRUE	c.1720C>T	p.Arg574*	ENST00000457416:exon13:c.1720C>T:p.R574X	ENST00000457416	ENSG00000066468	exonic	stopgain	stop_gained	HIGH	transcript	protein_coding		-2	COSM5005509	1	40	6	0.15	SNP
	4S	chr2	25463508	25463508	C	T	DNMT3A	TRUE	TRUE	c.2173+1G>A		.	ENST00000264709	ENSG00000119772	splicing	.	splice_donor_variant&intron_variant	HIGH	transcript	protein_coding	rs763716866	-2	.	0	46	6	0.13	SNP
	4S	chr19	45260902	45260902	G	A	BCL3	TRUE	TRUE	c.814-1G>A		.	ENST00000164227	ENSG00000069399	splicing	.	splice_acceptor_variant&intron_variant	HIGH	transcript	protein_coding		-2	.	0	48	6	0.125	SNP
	4S	chr11	64577344	64577345	CG	C	MEN1	TRUE	TRUE	c.237delC	p.Val80fs	ENST00000337652:exon2:c.237delC:p.P79fs	ENST00000337652	ENSG00000133895	exonic	frameshift_deletion	frameshift_variant	HIGH	transcript	protein_coding		-2	COSM42092	1	54	36	0.667	DELETION.NumRepetitions_3.EventLength_1.RepeatExpansion_G
	4S	chr1	16260692	16260692	G	GC	SPEN	TRUE	TRUE	c.7958dupC	p.Leu2654fs	ENST00000375759:exon11:c.7958dupC:p.A2653fs	ENST00000375759	ENSG00000065526	exonic	frameshift_insertion	frameshift_variant	HIGH	transcript	protein_coding		-2	.	0	191	115	0.602	INSERTION.NumRepetitions_1.EventLength_1.RepeatExpansion_C
	4S	chr19	38951019	38951019	C	T	RYR1	TRUE	TRUE	c.2365C>T	p.Arg789Trp	ENST00000359596:exon20:c.2365C>T:p.R789W	ENST00000359596	ENSG00000196218	exonic	nonsynonymous_SNV	missense_variant	MODERATE	transcript	protein_coding	rs765445445	-2	COSM1712232	1	29	6	0.207	SNP
	4S	chr17	8110069	8110069	G	A	AURKB	TRUE	TRUE	c.539C>T	p.Thr180Met	ENST00000316199:exon6:c.539C>T:p.T180M	ENST00000316199	ENSG00000178999	exonic	nonsynonymous_SNV	missense_variant&splice_region_variant	MODERATE	transcript	protein_coding	rs55871613	-2	COSM5182848	1	34	6	0.176	SNP
	4S	chr21	46309371	46309371	G	A	ITGB2	TRUE	TRUE	c.1697C>T	p.Pro566Leu	ENST00000302347:exon13:c.1697C>T:p.P566L	ENST00000302347	ENSG00000160255	exonic	nonsynonymous_SNV	missense_variant	MODERATE	transcript	protein_coding	rs373223342	0	COSM224603	1	54	8	0.148	SNP
	4S	chr7	91632080	91632080	G	A	AKAP9	TRUE	TRUE	c.2885G>A	p.Arg962Gln	ENST00000359028:exon9:c.2885G>A:p.R962Q	ENST00000359028	ENSG00000127914	exonic	nonsynonymous_SNV	missense_variant	MODERATE	transcript	protein_coding	rs773523925	-2	COSM4660833	1	109	10	0.092	SNP
	5S	chr3	178952085	178952085	A	T	PIK3CA	TRUE	TRUE	c.3140A>T	p.H1047L	ENST00000263967:exon21:c.3140A>T:p.H1047L	4JPS:A_956-A_1047:ENST00000263967	ENSG00000121879	exonic	nonsynonymous_SNV	structural_interaction_variant	HIGH	interaction	protein_coding	rs121913279	-2	COSM776	312	321	125	0.389	SNP
	5S	chr7	91727011	91727011	G	T	AKAP9	TRUE	TRUE	c.10522G>T	p.Gly3508*	ENST00000359028:exon42:c.10522G>T:p.G3508X	ENST00000359028	ENSG00000127914	exonic	stopgain	stop_gained	HIGH	transcript	protein_coding		-2	.	0	192	78	0.406	SNP
	6S	chr17	7578437	7578437	G	A	TP53	TRUE	TRUE	c.493C>T	p.Gln165*	ENST00000269305:exon5:c.493C>T:p.Q165X	ENST00000269305	ENSG00000141510	exonic	stopgain	stop_gained	HIGH	transcript	protein_coding	rs730882001	-2	COSM43632	47	500	91	0.182	SNP
	6S	chr12	123214666	123214666	T	C	HCAR1	TRUE	TRUE	c.221A>G	p.Tyr74Cys	ENST00000356987:exon1:c.221A>G:p.Y74C	ENST00000356987	ENSG00000196917	exonic	nonsynonymous_SNV	missense_variant	MODERATE	transcript	protein_coding	rs201991947	-2	COSM4166086	1	164	71	0.433	SNP
	7S	chr17	7577085	7577085	C	T	TP53	TRUE	TRUE	c.853G>A	p.E285K	ENST00000269305:exon8:c.853G>A:p.E285K	1GZH:A_132-A_285:ENST00000269305	ENSG00000141510	exonic	nonsynonymous_SNV	structural_interaction_variant	HIGH	interaction	protein_coding	rs112431538	-2	COSM1649345	31	500	288	0.576	SNP
	8S	chr17	7577085	7577085	C	T	TP53	TRUE	TRUE	c.853G>A	p.E285K	ENST00000269305:exon8:c.853G>A:p.E285K	1GZH:A_132-A_285:ENST00000269305	ENSG00000141510	exonic	nonsynonymous_SNV	structural_interaction_variant	HIGH	interaction	protein_coding	rs112431538	-2	COSM1649345	31	403	82	0.203	SNP
	8S	chr5	56111489	56111489	C	T	MAP3K1	TRUE	TRUE	c.89C>T	p.Ala30Val	ENST00000399503:exon1:c.89C>T:p.A30V	ENST00000399503	ENSG00000095015	exonic	nonsynonymous_SNV	missense_variant	MODERATE	transcript	protein_coding		-2	.	0	12	4	0.333	SNP
	8S	chr17	7579313	7579313	G	C	TP53	TRUE	TRUE	c.374C>G	p.T125R	ENST00000269305:exon4:c.374C>G:p.T125R	1GZH:A_125-A_282:ENST00000269305	ENSG00000141510	exonic	nonsynonymous_SNV	structural_interaction_variant	HIGH	interaction	protein_coding		-2	COSM4775933	6	221	30	0.136	SNP
	8S	chr15	41803433	41803433	C	T	LTK	TRUE	TRUE	c.926G>A	p.Trp309*	ENST00000263800:exon7:c.926G>A:p.W309X	ENST00000263800	ENSG00000062524	exonic	stopgain	stop_gained	HIGH	transcript	protein_coding		-2	.	0	40	6	0.15	SNP
	8S	chr5	176562786	176562786	C	G	NSD1	TRUE	TRUE	c.682C>G	p.Pro228Ala	ENST00000439151:exon2:c.682C>G:p.P228A	ENST00000439151	ENSG00000165671	exonic	nonsynonymous_SNV	missense_variant	MODERATE	transcript	protein_coding	rs770522999	-2	COSM3697155	1	226	56	0.248	SNP
	8S	chr2	141607817	141607817	G	A	LRP1B	TRUE	TRUE	c.4793C>T	p.Thr1598Met	ENST00000389484:exon29:c.4793C>T:p.T1598M	ENST00000389484	ENSG00000168702	exonic	nonsynonymous_SNV	missense_variant	MODERATE	transcript	protein_coding	rs749328053	-2	COSM5652365	1	183	61	0.333	SNP
	9S	chr5	56180558	56180558	G	A	MAP3K1	TRUE	TRUE	c.3887G>A	p.Arg1296Lys	ENST00000399503:exon16:c.3887G>A:p.R1296K	ENST00000399503	ENSG00000095015	exonic	nonsynonymous_SNV	missense_variant	MODERATE	transcript	protein_coding		-2	.	0	51	8	0.157	SNP
	9S	chr17	7577534	7577534	C	G	TP53	TRUE	TRUE	c.747G>C	p.R249S	ENST00000269305:exon7:c.747G>C:p.R249S	1TSR:A_163-A_249:ENST00000269305	ENSG00000141510	exonic	nonsynonymous_SNV	structural_interaction_variant	HIGH	interaction	protein_coding		-2	COSM3773302	0	151	45	0.298	SNP
	9S	chr14	20940627	20940627	C	T	PNP	TRUE	TRUE	c.172C>T	p.Arg58*	ENST00000361505:exon2:c.172C>T:p.R58X	ENST00000361505	ENSG00000198805	exonic	stopgain	stop_gained	HIGH	transcript	protein_coding	rs104894460	-2	COSM2029164	1	20	4	0.2	SNP
	9S	chr5	149460585	149460585	G	A	CSF1R	TRUE	TRUE	c.52C>T	p.Gln18*	ENST00000286301:exon3:c.52C>T:p.Q18X	ENST00000286301	ENSG00000182578	exonic	stopgain	stop_gained&splice_region_variant	HIGH	transcript	protein_coding		-2	.	0	8	4	0.5	SNP
	9S	chr15	91304486	91304486	G	A	BLM	TRUE	TRUE	c.1882+1G>A		.	ENST00000355112	ENSG00000197299	splicing	.	splice_donor_variant&intron_variant	HIGH	transcript	protein_coding		-2	.	0	8	4	0.5	SNP
	9S	chr19	2210510	2210510	G	A	DOT1L	TRUE	TRUE	c.1116+1G>A		.	ENST00000398665	ENSG00000104885	splicing	.	splice_donor_variant&intron_variant	HIGH	transcript	protein_coding		-2	.	0	10	4	0.4	SNP
	9S	chrX	47060958	47060958	C	T	UBA1	TRUE	TRUE	c.760C>T	p.Gln254*	ENST00000335972:exon8:c.760C>T:p.Q254X	ENST00000335972	ENSG00000130985	exonic	stopgain	stop_gained	HIGH	transcript	protein_coding		-2	.	0	20	4	0.2	SNP
	9S	chr6	56438476	56438476	C	T	DST	TRUE	TRUE	c.13143+1G>A		.	ENST00000370754	ENSG00000151914	splicing	.	splice_donor_variant&intron_variant	HIGH	transcript	protein_coding		-2	.	0	44	6	0.136	SNP
	9S	chr10	43608412	43608412	G	A	RET	TRUE	TRUE	c.1759+1G>A		.	ENST00000355710	ENSG00000165731	splicing	.	splice_donor_variant&intron_variant	HIGH	transcript	protein_coding		-2	.	0	44	6	0.136	SNP
	9S	chr11	76255411	76255411	C	T	C11orf30		TRUE	c.2863C>T	p.Arg955*	ENST00000524767:exon19:c.2863C>T:p.R955X	ENST00000524767	ENSG00000158636	exonic	stopgain	stop_gained	HIGH	transcript	protein_coding		-2	.	0	42	8	0.19	SNP
	9S	chr8	41906054	41906054	G	A	KAT6A	TRUE	TRUE	c.442C>T	p.Arg148*	ENST00000265713:exon2:c.442C>T:p.R148X	ENST00000265713	ENSG00000083168	exonic	stopgain	stop_gained	HIGH	transcript	protein_coding		-2	.	0	100	10	0.1	SNP
	9S	chr19	11094957	11094957	G	A	SMARCA4	TRUE	TRUE	c.130G>A	p.Gly44Arg	ENST00000358026:exon2:c.130G>A:p.G44R	ENST00000358026	ENSG00000127616	exonic	nonsynonymous_SNV	missense_variant	MODERATE	transcript	protein_coding		-2	COSM40628	1	18	4	0.222	SNP
	9S	chr19	36486408	36486408	C	T	SDHAF1	TRUE	TRUE	c.232C>T	p.Pro78Ser	ENST00000378887:exon1:c.232C>T:p.P78S	ENST00000378887	ENSG00000205138	exonic	nonsynonymous_SNV	missense_variant	MODERATE	transcript	protein_coding		-2	COSM4140551	1	18	4	0.222	SNP
	9S	chr19	11096874	11096874	C	T	SMARCA4	TRUE	TRUE	c.365C>T	p.Ser122Leu	ENST00000358026:exon4:c.365C>T:p.S122L	ENST00000358026	ENSG00000127616	exonic	nonsynonymous_SNV	missense_variant	MODERATE	transcript	protein_coding		-2	COSM4728287	1	40	6	0.15	SNP
	9S	chr7	98557093	98557093	G	A	TRRAP	TRUE	TRUE	c.6448G>A	p.Asp2150Asn	ENST00000359863:exon44:c.6448G>A:p.D2150N	ENST00000359863	ENSG00000196367	exonic	nonsynonymous_SNV	missense_variant	MODERATE	transcript	protein_coding		-2	COSM4822443	1	44	6	0.136	SNP
	9S	chr6	41556414	41556414	G	A	FOXP4	TRUE	TRUE	c.1010G>A	p.Arg337Gln	ENST00000307972:exon8:c.1010G>A:p.R337Q	ENST00000307972	ENSG00000137166	exonic	nonsynonymous_SNV	missense_variant	MODERATE	transcript	protein_coding		-2	COSM1207462	1	62	8	0.129	SNP
	9S	chr8	71036963	71036963	C	T	NCOA2	TRUE	TRUE	c.4054G>A	p.Asp1352Asn	ENST00000452400:exon20:c.4054G>A:p.D1352N	ENST00000452400	ENSG00000140396	exonic	nonsynonymous_SNV	missense_variant	MODERATE	transcript	protein_coding	rs754086135	-2	COSM1101403	1	68	8	0.118	SNP
	9S	chr7	98528292	98528292	C	T	TRRAP	TRUE	TRUE	c.3430C>T	p.Arg1144Cys	ENST00000359863:exon25:c.3430C>T:p.R1144C	ENST00000359863	ENSG00000196367	exonic	nonsynonymous_SNV	missense_variant	MODERATE	transcript	protein_coding		-2	COSM4965691	1	69	8	0.116	SNP
	9S	chr1	220791985	220791985	G	A	MARK1	TRUE	TRUE	c.797G>A	p.Arg266Gln	ENST00000366917:exon9:c.797G>A:p.R266Q	ENST00000366917	ENSG00000116141	exonic	nonsynonymous_SNV	missense_variant	MODERATE	transcript	protein_coding	rs760644296	-2	COSM3864529	1	78	8	0.103	SNP
	9S	chr18	47800585	47800585	G	A	MBD1	TRUE	TRUE	c.1270C>T	p.Arg424Cys	ENST00000424334:exon12:c.1270C>T:p.R424C	ENST00000424334	ENSG00000141644	exonic	nonsynonymous_SNV	missense_variant	MODERATE	transcript	protein_coding		-2	COSM4700952	1	78	8	0.103	SNP
	10S	chr3	178936091	178936091	G	A	PIK3CA	TRUE	TRUE	c.1633G>A	p.Glu545Lys	ENST00000263967:exon10:c.1633G>A:p.E545K	ENST00000263967	ENSG00000121879	exonic	nonsynonymous_SNV	missense_variant	MODERATE	transcript	protein_coding	rs104886003	-2	COSM763	1560	81	38	0.469	SNP
	10S	chr7	151878804	151878804	C	T	KMT2C	TRUE	TRUE	c.6141G>A	p.Met2047Ile	ENST00000355193:exon36:c.6141G>A:p.M2047I	ENST00000355193	ENSG00000055609	exonic	nonsynonymous_SNV	missense_variant	MODERATE	transcript	protein_coding		-2	.	0	64	8	0.125	SNP
	10S	chr18	28659956	28659956	C	T	DSC2	TRUE	TRUE	c.1521-1G>A		.	ENST00000280904	ENSG00000134755	splicing	.	splice_acceptor_variant&intron_variant	HIGH	transcript	protein_coding		-2	.	0	18	4	0.222	SNP
	10S	chr20	39658086	39658086	C	T	TOP1	TRUE	TRUE	c.49C>T	p.Arg17*	ENST00000361337:exon2:c.49C>T:p.R17X	ENST00000361337	ENSG00000198900	exonic	stopgain	stop_gained	HIGH	transcript	protein_coding		-2	.	0	44	8	0.182	SNP
	10S	chr7	100405190	100405190	G	A	EPHB4	TRUE	TRUE	c.2131C>T	p.Gln711*	ENST00000358173:exon13:c.2131C>T:p.Q711X	ENST00000358173	ENSG00000196411	exonic	stopgain	stop_gained	HIGH	transcript	protein_coding		-2	.	0	66	8	0.121	SNP
	10S	chrX	100617600	100617600	G	A	BTK	TRUE	TRUE	c.469C>T	p.Gln157*	ENST00000308731:exon6:c.469C>T:p.Q157X	ENST00000308731	ENSG00000010671	exonic	stopgain	stop_gained	HIGH	transcript	protein_coding		-2	.	0	41	10	0.244	SNP
	10S	chr2	61147183	61147183	C	G	REL	TRUE	TRUE	c.861C>G	p.Tyr287*	ENST00000295025:exon8:c.861C>G:p.Y287X	ENST00000295025	ENSG00000162924	exonic	stopgain	stop_gained	HIGH	transcript	protein_coding		-2	.	0	57	13	0.228	SNP
	10S	chr12	133202264	133202265	CT	C	POLE	TRUE	TRUE	c.6623delA	p.Gln2208fs	ENST00000320574:exon47:c.6623delA:p.Q2208fs	ENST00000320574	ENSG00000177084	exonic	frameshift_deletion	frameshift_variant	HIGH	transcript	protein_coding		-2	.	0	76	44	0.579	DELETION.NumRepetitions_1.EventLength_1.RepeatExpansion_T
	10S	chr13	52534389	52534396	CAGCATAT	C	ATP7B		TRUE	c.2009_2015delATATGCT	p.Tyr670fs	ENST00000242839:exon7:c.2009_2015del:p.Y670fs	ENST00000242839	ENSG00000123191	exonic	frameshift_deletion	frameshift_variant	HIGH	transcript	protein_coding	rs779904655	-2	.	0	122	62	0.508	DELETION.NumRepetitions_1.EventLength_7
	10S	chr5	1294088	1294088	C	T	TERT	TRUE	TRUE	c.913G>A	p.Ala305Thr	ENST00000310581:exon2:c.913G>A:p.A305T	ENST00000310581	ENSG00000164362	exonic	nonsynonymous_SNV	missense_variant	MODERATE	transcript	protein_coding		-2	COSM5030504	1	14	4	0.286	SNP
	10S	chr20	40727174	40727174	C	T	PTPRT	TRUE	TRUE	c.3790G>A	p.Ala1264Thr	ENST00000373198:exon28:c.3790G>A:p.A1264T	ENST00000373198	ENSG00000196090	exonic	nonsynonymous_SNV	missense_variant	MODERATE	transcript	protein_coding	rs200157212	-2	COSM1632299	1	122	46	0.377	SNP
	11S	chr1	120458720	120458728	GCTGCATTT	G	NOTCH2	TRUE	TRUE	c.6617_6624delAAATGCAG	p.Glu2206fs	ENST00000256646:exon34:c.6617_6624del:p.E2206fs	ENST00000256646	ENSG00000134250	exonic	frameshift_deletion	frameshift_variant	HIGH	transcript	protein_coding		-2	.	0	149	64	0.43	DELETION.NumRepetitions_1.EventLength_8
	11S	chr11	106849333	106849346	TAGTTAATATACCG	T	GUCY1A2	TRUE	TRUE	c.486_487+11delCGGTATATTAACT	p.Gly163fs	ENST00000282249:exon3:c.486_487del:p.L162fs	ENST00000282249	ENSG00000152402	exonic	frameshift_deletion	frameshift_variant&splice_donor_variant&splice_region_variant&intron_variant	HIGH	transcript	protein_coding		-2	.	0	259	188	0.726	DELETION.NumRepetitions_1.EventLength_10orMore
	13S	chr3	178936082	178936082	G	A	PIK3CA	TRUE	TRUE	c.1624G>A	p.Glu542Lys	ENST00000263967:exon10:c.1624G>A:p.E542K	ENST00000263967	ENSG00000121879	exonic	nonsynonymous_SNV	missense_variant	MODERATE	transcript	protein_coding	rs121913273	-2	COSM125369	224	234	20	0.085	SNP
	14S	chr10	89692904	89692904	C	G	PTEN	TRUE	TRUE	c.388C>G	p.R130G	ENST00000371953:exon5:c.388C>G:p.R130G	1D5R:A_90-A_130:ENST00000371953	ENSG00000171862	exonic	nonsynonymous_SNV	structural_interaction_variant	HIGH	interaction	protein_coding	rs121909224	-2	COSM5219	158	334	32	0.096	SNP
	14S	chr7	151859939	151859939	T	C	KMT2C	TRUE	TRUE	c.10723A>G	p.Thr3575Ala	ENST00000355193:exon43:c.10723A>G:p.T3575A	ENST00000355193	ENSG00000055609	exonic	nonsynonymous_SNV	missense_variant	MODERATE	transcript	protein_coding	rs142997680	-2	.	0	118	61	0.517	SNP
	14S	chr13	110435129	110435129	G	A	IRS2	TRUE	TRUE	c.3272C>T	p.Pro1091Leu	ENST00000375856:exon1:c.3272C>T:p.P1091L	ENST00000375856	ENSG00000185950	exonic	nonsynonymous_SNV	missense_variant	MODERATE	transcript	protein_coding	rs533420684	0	COSM3384725	1	46	6	0.13	SNP
	14S	chrX	39921444	39921444	T	C	BCOR	TRUE	TRUE	c.4376A>G	p.Asn1459Ser	ENST00000378444:exon10:c.4376A>G:p.N1459S	ENST00000378444	ENSG00000183337	exonic	nonsynonymous_SNV	missense_variant	MODERATE	transcript	protein_coding	rs199538037	0	COSM1651089	18	93	10	0.108	SNP
	14S	chr16	396382	396382	G	A	AXIN1	TRUE	TRUE	c.644C>T	p.Ser215Leu	ENST00000262320:exon2:c.644C>T:p.S215L	ENST00000262320	ENSG00000103126	exonic	nonsynonymous_SNV	missense_variant	MODERATE	transcript	protein_coding	rs200741961	0	COSM133743	1	122	43	0.352	SNP
	15S	chr5	56178472	56178492	TTTAAGTCAGAAGTTGCTGTC	T	MAP3K1	TRUE	TRUE	c.3446_3465delTTAAGTCAGAAGTTGCTGTC	p.Phe1149fs	ENST00000399503:exon14:c.3446_3465del:p.F1149fs	ENST00000399503	ENSG00000095015	exonic	frameshift_deletion	frameshift_variant	HIGH	transcript	protein_coding		-2	.	0	184	67	0.364	DELETION.NumRepetitions_1.EventLength_10orMore
	15S	chr5	56180549	56180549	A	AAG	MAP3K1	TRUE	TRUE	c.3882_3883dupGA	p.Ile1295fs	ENST00000399503:exon16:c.3878_3879insAG:p.E1293fs	ENST00000399503	ENSG00000095015	exonic	frameshift_insertion	frameshift_variant	HIGH	transcript	protein_coding		-2	.	0	152	73	0.48	INSERTION.NumRepetitions_2.EventLength_2.RepeatExpansion_AG
	15S	chr16	68835751	68835751	C	CA	CDH1	TRUE	TRUE	c.343dupA	p.Thr115fs	ENST00000261769:exon3:c.343dupA:p.V114fs	ENST00000261769	ENSG00000039068	exonic	frameshift_insertion	frameshift_variant	HIGH	transcript	protein_coding		-2	COSM5752862	1	314	228	0.726	INSERTION.NumRepetitions_1.EventLength_1.RepeatExpansion_A
	15S	chr4	1806678	1806678	G	A	FGFR3	TRUE	TRUE	c.1400G>A	p.Trp467*	ENST00000340107:exon10:c.1400G>A:p.W467X	ENST00000340107	ENSG00000068078	exonic	stopgain	stop_gained	HIGH	transcript	protein_coding		-2	.	0	46	6	0.13	SNP
	15S	chr16	56782199	56782199	G	A	NUP93	TRUE	TRUE	c.40G>A	p.Glu14Lys	ENST00000569842:exon2:c.40G>A:p.E14K	ENST00000569842	ENSG00000102900	exonic	nonsynonymous_SNV	missense_variant	MODERATE	transcript	protein_coding	rs528073782	-2	COSM124893	12	152	119	0.783	SNP
	16S	chr14	105246551	105246551	C	T	AKT1	TRUE	TRUE	c.49G>A	p.Glu17Lys	ENST00000349310:exon4:c.49G>A:p.E17K	ENST00000349310	ENSG00000142208	exonic	nonsynonymous_SNV	missense_variant&splice_region_variant	MODERATE	transcript	protein_coding	rs121434592	-2	COSM33765	320	34	30	0.882	SNP
	16S	chr3	178936094	178936094	C	G	PIK3CA	TRUE	TRUE	c.1636C>G	p.Gln546Glu	ENST00000263967:exon10:c.1636C>G:p.Q546E	ENST00000263967	ENSG00000121879	exonic	nonsynonymous_SNV	missense_variant	MODERATE	transcript	protein_coding	rs121913286	-2	COSM1566572	3	125	41	0.328	SNP
	16S	chr10	8115770	8115781	CAAAAAGTGCAA	C	GATA3	TRUE	TRUE	c.1124_1134delAGTGCAAAAAA	p.Lys375fs	ENST00000379328:exon6:c.1120_1130del:p.K374fs	ENST00000379328	ENSG00000107485	exonic	frameshift_deletion	frameshift_variant	HIGH	transcript	protein_coding		-2	.	0	134	56	0.418	DELETION.NumRepetitions_1.EventLength_10orMore
	16S	chr10	8115806	8115807	CT	C	GATA3	TRUE	TRUE	c.1157delT	p.Phe386fs	ENST00000379328:exon6:c.1156delT:p.F386fs	ENST00000379328	ENSG00000107485	exonic	frameshift_deletion	frameshift_variant	HIGH	transcript	protein_coding		-2	.	0	190	110	0.579	DELETION.NumRepetitions_2.EventLength_1.RepeatExpansion_T
	16S	chr2	141031992	141031992	C	T	LRP1B	TRUE	TRUE	c.13142+1G>A		.	ENST00000389484	ENSG00000168702	splicing	.	splice_donor_variant&intron_variant	HIGH	transcript	protein_coding		-2	.	0	47	6	0.128	SNP
	16S	chr11	128642697	128642697	G	T	FLI1	TRUE	TRUE	c.406G>T	p.Glu136*	ENST00000527786:exon4:c.406G>T:p.E136X	ENST00000527786	ENSG00000151702	exonic	stopgain	stop_gained	HIGH	transcript	protein_coding		-2	.	0	78	19	0.244	SNP
	16S	chr19	50902157	50902157	C	T	POLD1	TRUE	TRUE	c.49C>T	p.Arg17Trp	ENST00000595904:exon1:c.49C>T:p.R17W	ENST00000595904	ENSG00000062822	exonic	nonsynonymous_SNV	missense_variant	MODERATE	transcript	protein_coding	rs570461545	0	COSM5755433	2	32	6	0.188	SNP
	16S	chr22	28195009	28195009	G	A	MN1	TRUE	TRUE	c.1523C>T	p.Ser508Leu	ENST00000302326:exon1:c.1523C>T:p.S508L	ENST00000302326	ENSG00000169184	exonic	nonsynonymous_SNV	missense_variant	MODERATE	transcript	protein_coding	rs765373379	-2	COSM5002686	1	50	6	0.12	SNP
	16S	chr1	150790487	150790487	G	A	ARNT	TRUE	TRUE	c.1414C>T	p.Arg472Trp	ENST00000358595:exon15:c.1414C>T:p.R472W	ENST00000358595	ENSG00000143437	exonic	nonsynonymous_SNV	missense_variant	MODERATE	transcript	protein_coding	rs143491065	-2	COSM4878565	1	66	47	0.712	SNP
	17S	chr16	68772302	68772302	G	A	CDH1	TRUE	TRUE	c.151G>A	p.Val51Ile	ENST00000261769:exon2:c.151G>A:p.V51I	ENST00000261769	ENSG00000039068	exonic	nonsynonymous_SNV	missense_variant	MODERATE	transcript	protein_coding		-2	.	0	27	6	0.222	SNP
	17S	chr17	17943217	17943217	G	A	GID4	TRUE		c.438+1G>A		.	ENST00000376345	ENSG00000141034	splicing	.	splice_donor_variant&intron_variant	HIGH	transcript	protein_coding		-2	.	0	6	4	0.667	SNP
	17S	chr17	48272138	48272138	G	A	COL1A1	TRUE	TRUE	c.1405C>T	p.Arg469*	ENST00000225964:exon21:c.1405C>T:p.R469X	ENST00000225964	ENSG00000108821	exonic	stopgain	stop_gained	HIGH	transcript	protein_coding		-2	.	0	44	6	0.136	SNP
	17S	chr7	13975332	13975332	C	T	ETV1	TRUE	TRUE	c.596+1G>A		.	ENST00000405358	ENSG00000006468	splicing	.	splice_donor_variant&intron_variant	HIGH	transcript	protein_coding		-2	.	0	48	6	0.125	SNP
	17S	chrX	53225123	53225123	C	T	KDM5C	TRUE	TRUE	c.3095G>A	p.Trp1032*	ENST00000375401:exon20:c.3095G>A:p.W1032X	ENST00000375401	ENSG00000126012	exonic	stopgain	stop_gained	HIGH	transcript	protein_coding		-2	.	0	62	8	0.129	SNP
	17S	chr21	46308610	46308610	C	T	ITGB2	TRUE	TRUE	c.2078G>A	p.Arg693Gln	ENST00000302347:exon14:c.2078G>A:p.R693Q	ENST00000302347	ENSG00000160255	exonic	nonsynonymous_SNV	missense_variant&splice_region_variant	MODERATE	transcript	protein_coding	rs200335681	0	COSM1172755	1	12	4	0.333	SNP
	17S	chr19	3532022	3532022	C	T	FZR1	TRUE	TRUE	c.937C>T	p.Arg313Trp	ENST00000395095:exon9:c.937C>T:p.R313W	ENST00000395095	ENSG00000105325	exonic	nonsynonymous_SNV	missense_variant	MODERATE	transcript	protein_coding		-2	COSM1711608	1	15	4	0.267	SNP
	17S	chr8	37690634	37690634	C	T	GPR124	TRUE	TRUE	c.1204C>T	p.Arg402Trp	ENST00000412232:exon9:c.1204C>T:p.R402W	ENST00000412232	ENSG00000020181	exonic	nonsynonymous_SNV	missense_variant	MODERATE	transcript	protein_coding	rs200841231	-2	COSM3374904	1	19	4	0.211	SNP
	17S	chr18	59221632	59221632	G	A	CDH20	TRUE	TRUE	c.2110G>A	p.Glu704Lys	ENST00000262717:exon12:c.2110G>A:p.E704K	ENST00000262717	ENSG00000101542	exonic	nonsynonymous_SNV	missense_variant	MODERATE	transcript	protein_coding	rs754615764	-2	COSM5608086	1	39	5	0.128	SNP
	17S	chr2	5833004	5833004	C	T	SOX11	TRUE	TRUE	c.151C>T	p.Arg51Trp	ENST00000322002:exon1:c.151C>T:p.R51W	ENST00000322002	ENSG00000176887	exonic	nonsynonymous_SNV	missense_variant	MODERATE	transcript	protein_coding		-2	COSM3053661	1	49	6	0.122	SNP
	17S	chr16	50784087	50784087	G	A	CYLD	TRUE	TRUE	c.478G>A	p.Gly160Arg	ENST00000311559:exon4:c.478G>A:p.G160R	ENST00000311559	ENSG00000083799	exonic	nonsynonymous_SNV	missense_variant	MODERATE	transcript	protein_coding		-2	COSM280251	1	62	7	0.113	SNP
	17S	chr12	121416800	121416800	G	A	HNF1A	TRUE	TRUE	c.229G>A	p.Asp77Asn	ENST00000541395:exon1:c.229G>A:p.D77N	ENST00000541395	ENSG00000135100	exonic	nonsynonymous_SNV	missense_variant	MODERATE	transcript	protein_coding	rs770695671	-2	COSM5609086	1	50	8	0.16	SNP
	17S	chr1	27100956	27100956	C	T	ARID1A	TRUE	TRUE	c.4238C>T	p.Ala1413Val	ENST00000324856:exon18:c.4238C>T:p.A1413V	ENST00000324856	ENSG00000117713	exonic	nonsynonymous_SNV	missense_variant	MODERATE	transcript	protein_coding		-2	COSM28394	2	68	8	0.118	SNP
	18S	chr2	189861916	189861916	G	A	COL3A1	TRUE	TRUE	c.1787G>A	p.Arg596Gln	ENST00000304636:exon25:c.1787G>A:p.R596Q	ENST00000304636	ENSG00000168542	exonic	nonsynonymous_SNV	missense_variant	MODERATE	transcript	protein_coding	rs774632188	-2	COSM5001626	1	173	96	0.555	SNP
	18S	chr3	52437611	52437611	G	A	BAP1	TRUE	TRUE	c.1550C>T	p.Thr517Met	ENST00000460680:exon13:c.1550C>T:p.T517M	ENST00000460680	ENSG00000163930	exonic	nonsynonymous_SNV	missense_variant	MODERATE	transcript	protein_coding	rs764748646	-2	COSM1670246	5	106	97	0.915	SNP
