# Supplementary material for: Single Cell Genetic Profiling of Tumors of Breast Cancer Patients Aged 50 Years and Older Reveals Enormous Intratumor Heterogeneity Independent of Individual Prognosis
Source: Cancers (Basel). 2021 Jul 5;13(13):3366. doi: 10.3390/cancers13133366 (PMC8267950; doi:10.3390/cancers13133366)
Supplement: Supplementary file 1 [file cancers-13-03366-s001.zip › cancers-1245840-SI/Supplementary_Files/Supplemental Tables/S21-59 Supplemental Tables.xlsx]

## Sheet: 1L
	Supplemental Tables S21-S59. Signal counts per miFISH gene marker comprising the whole breast cancer cohort (n=39), separately listed for each sample. (S21-41) Long Survival patients. (S42-59) Short Survival patients. Nuclei are sorted chronologically by their appearance in the custom gallery overview of the BioView-software (Target). However, the Sort-Index sorts the probe signal numbers in asce…
	Table S21. Patient 1L, group long survival
	miFISH signal counts
	CEP10	CEP4	COX2	DBC2	MYC	CCND1	CDH1	TP53	HER2	ZNF217	SortIndex	Target
	2	2	4	2	2	2	2	1	3	2	20	2
	2	2	4	2	2	2	2	1	3	2	21	5
	2	2	4	2	2	2	2	1	3	2	22	7
	2	2	4	2	2	2	2	1	3	2	23	19
	2	2	4	2	2	2	2	1	3	2	24	24
	2	2	3	2	2	2	2	1	3	2	8	27
	2	2	4	2	2	2	2	1	3	1	15	29
	2	2	4	2	2	2	2	1	3	2	25	30
	2	2	4	3	2	2	2	1	3	2	223	36
	2	2	4	2	2	2	2	1	3	2	26	38
	2	2	4	2	2	2	2	2	3	2	191	39
	2	2	4	2	2	2	2	1	3	2	27	41
	2	3	4	2	2	2	2	1	3	2	239	44
	2	2	4	2	2	2	2	1	3	2	28	45
	2	2	4	2	2	2	2	1	3	2	29	47
	2	2	4	3	2	2	2	1	4	2	231	51
	2	2	4	2	2	2	2	1	2	2	12	52
	2	3	4	2	2	2	2	1	3	2	240	55
	2	2	4	2	2	2	2	1	3	2	30	57
	2	2	4	2	2	2	2	1	3	2	31	58
	2	2	4	2	2	2	2	2	3	2	192	63
	2	2	4	2	2	2	2	1	3	2	32	64
	2	2	4	2	2	2	2	1	3	2	33	65
	2	2	4	2	2	2	2	1	3	2	34	66
	2	2	4	2	2	2	2	1	3	2	35	71
	2	2	4	2	2	2	2	1	3	2	36	74
	2	2	4	2	2	2	2	1	4	2	179	75
	2	2	4	2	2	2	2	1	3	2	37	86
	2	2	4	2	2	2	2	1	3	2	38	91
	2	2	4	2	2	2	2	2	3	2	193	98
	2	2	4	2	2	2	2	1	3	2	39	106
	2	2	4	2	2	2	2	2	3	2	194	108
	2	2	4	2	2	2	2	1	3	2	40	110
	2	2	4	2	2	2	2	2	3	2	195	111
	1	2	4	2	2	2	2	1	3	2	1	116
	2	2	4	2	2	2	2	1	3	2	41	117
	2	1	4	2	2	2	2	1	2	2	6	119
	2	2	4	3	4	2	2	1	3	2	235	120
	2	2	4	2	2	2	2	1	3	2	42	128
	2	2	4	2	2	2	2	1	4	2	180	130
	2	2	4	2	2	2	2	1	3	2	43	134
	2	2	4	2	2	2	2	1	3	2	44	138
	2	1	4	2	1	1	1	1	3	1	5	139
	2	2	4	2	2	2	2	1	3	2	45	146
	2	2	4	2	3	2	2	1	3	2	216	147
	2	2	4	2	2	2	2	1	3	2	46	155
	2	2	4	2	2	2	3	2	3	2	213	165
	2	2	4	2	2	2	3	2	3	2	214	166
	2	2	4	2	2	2	2	1	3	2	47	172
	2	2	4	2	2	2	2	1	3	2	48	180
	2	2	4	2	2	2	2	1	3	2	49	182
	2	2	4	2	2	2	2	1	3	2	50	190
	2	2	4	2	2	2	2	1	3	2	51	191
	2	2	4	3	2	2	2	1	2	2	221	196
	2	2	4	2	2	2	2	1	3	2	52	199
	2	2	4	2	2	2	2	1	3	2	53	200
	2	1	4	2	2	2	2	2	3	2	7	204
	2	2	4	2	2	2	2	1	3	2	54	206
	2	2	4	2	2	2	2	2	3	2	196	207
	2	3	4	2	2	2	2	1	3	2	241	208
	2	2	4	2	2	2	2	1	3	2	55	215
	2	2	4	2	2	2	2	1	3	2	56	216
	2	2	4	2	4	2	2	1	4	2	220	217
	2	2	4	2	2	2	2	1	2	2	13	220
	2	2	4	2	2	2	2	1	3	2	57	223
	2	2	4	2	2	2	2	1	3	2	58	224
	2	2	4	2	2	2	2	1	3	2	59	225
	2	2	4	2	2	2	2	2	4	2	206	226
	2	2	4	2	2	2	3	1	3	2	210	227
	2	2	4	2	2	2	2	1	3	2	60	237
	2	2	4	2	2	2	2	1	3	2	61	251
	2	2	4	2	2	2	2	1	3	2	62	254
	2	2	4	2	2	2	2	1	3	2	63	255
	2	2	4	2	2	2	2	2	3	2	197	263
	2	2	4	2	2	2	2	1	3	2	64	282
	2	3	4	4	2	2	2	1	2	2	249	285
	2	2	4	3	2	2	2	1	3	2	224	291
	2	2	4	2	2	2	2	1	3	2	65	294
	2	3	2	2	2	2	2	3	3	2	237	298
	2	2	4	2	2	2	2	1	3	2	66	299
	2	2	4	2	2	2	2	1	3	2	67	300
	2	2	4	2	2	2	2	1	3	2	68	301
	2	2	4	2	2	2	2	1	3	2	69	303
	2	2	4	2	2	2	2	1	3	2	70	304
	2	2	4	2	2	2	2	1	4	2	181	307
	2	2	4	2	2	2	2	1	3	2	71	316
	2	2	4	2	2	2	2	1	3	2	72	322
	2	2	4	2	2	2	2	2	3	2	198	324
	2	2	4	2	2	2	2	1	3	2	73	328
	2	2	4	2	2	2	2	1	3	2	74	329
	2	2	4	2	2	2	2	1	3	2	75	330
	2	2	4	2	2	2	2	1	3	2	76	333
	2	2	4	2	2	2	2	1	3	2	77	337
	2	2	4	2	2	2	2	2	3	2	199	339
	2	2	4	2	2	2	2	1	3	2	78	341
	2	2	4	2	2	2	2	1	3	2	79	342
	2	2	4	2	2	2	2	2	3	2	200	348
	2	2	4	2	2	2	2	1	3	2	80	349
	2	2	4	2	2	2	2	2	3	2	201	353
	2	2	4	2	2	2	2	2	3	2	202	355
	2	2	4	2	2	2	2	0	3	2	10	356
	2	2	4	2	2	2	2	1	3	2	81	369
	2	2	4	2	2	2	2	1	3	2	82	380
	2	2	4	2	2	2	2	1	3	2	83	381
	2	2	4	2	2	2	2	1	3	2	84	386
	2	2	4	2	2	2	2	1	3	2	85	388
	2	2	4	2	2	2	2	1	3	2	86	391
	1	2	4	2	2	2	2	1	3	2	2	392
	2	2	4	2	2	2	2	1	4	2	182	395
	2	2	4	2	2	2	2	2	4	2	207	397
	2	2	4	2	2	2	2	1	3	2	87	405
	2	2	4	2	2	2	2	1	4	2	183	410
	2	2	4	2	2	2	2	1	3	2	88	413
	2	2	4	2	2	2	2	1	3	2	89	414
	2	2	4	2	2	2	2	1	3	2	90	418
	2	2	4	3	2	2	3	3	2	2	234	427
	2	2	4	2	2	2	2	1	3	2	91	443
	2	2	4	2	2	2	2	1	3	2	92	446
	2	2	4	2	2	2	2	1	3	2	93	454
	2	2	4	2	2	2	2	1	3	2	94	458
	2	2	4	3	2	2	2	1	4	2	232	461
	2	2	4	2	3	2	2	1	3	3	218	463
	2	2	4	2	2	2	2	1	3	2	95	470
	2	2	4	2	2	2	2	1	3	2	96	471
	2	2	4	3	2	2	2	1	3	2	225	473
	2	2	4	2	2	2	2	1	3	2	97	476
	2	2	4	2	2	2	2	1	3	2	98	480
	2	2	4	3	2	2	2	1	5	2	233	481
	2	2	4	2	2	2	2	1	3	2	99	490
	2	2	4	2	2	2	2	1	3	2	100	496
	2	2	4	2	2	2	2	1	4	2	184	498
	2	2	4	2	2	2	2	2	4	2	208	500
	2	2	4	2	2	2	2	1	3	2	101	504
	2	2	4	2	2	2	3	1	6	2	212	510
	2	2	4	2	2	2	2	1	3	2	102	511
	2	2	4	2	2	2	2	1	3	2	103	514
	2	2	4	2	2	2	2	1	3	2	104	515
	2	3	4	2	2	2	2	1	2	2	238	516
	2	2	4	2	2	2	2	1	3	2	105	520
	2	2	4	2	2	2	2	1	3	2	106	524
	2	2	4	2	2	2	2	1	3	2	107	527
	2	2	4	2	2	2	2	1	3	2	108	528
	2	2	4	2	2	2	2	1	3	2	109	530
	2	2	4	2	2	2	2	1	3	2	110	531
	2	2	4	2	2	2	2	1	3	2	111	533
	2	2	4	2	3	2	2	2	3	2	219	536
	2	3	4	2	2	2	2	1	3	2	242	539
	2	2	4	2	2	2	2	1	3	2	112	540
	2	2	4	2	2	2	2	2	3	2	203	542
	2	2	4	2	2	2	2	1	3	2	113	544
	2	2	4	2	2	2	2	2	3	2	204	550
	2	3	4	2	2	2	2	1	3	2	243	556
	2	2	4	3	2	2	2	1	3	2	226	563
	2	2	4	2	2	2	3	1	4	2	211	565
	2	2	4	2	2	2	2	1	3	2	114	566
	2	2	4	2	2	2	2	1	3	2	115	567
	2	2	4	2	2	2	2	1	3	2	116	570
	2	2	4	2	2	2	2	1	3	2	117	572
	2	2	4	2	2	2	2	1	3	2	118	573
	2	2	4	2	2	2	2	1	3	2	119	574
	2	3	4	2	2	2	2	1	5	2	246	577
	2	2	4	2	2	2	2	2	3	2	205	586
	2	2	4	2	2	2	2	1	3	1	16	588
	2	2	4	2	2	2	2	1	3	2	120	589
	2	2	4	2	2	2	2	1	3	2	121	592
	2	2	4	2	2	2	2	1	3	2	122	593
	2	2	4	2	2	2	2	1	3	2	123	595
	2	2	4	2	2	2	2	1	3	2	124	597
	2	2	4	2	2	3	2	2	3	2	215	598
	2	2	4	2	2	2	2	1	3	2	125	601
	2	2	4	2	3	2	2	1	3	2	217	604
	2	2	4	2	2	2	2	1	3	2	126	613
	2	2	4	3	2	2	2	1	3	1	222	622
	2	2	4	2	2	2	2	1	3	2	127	624
	2	2	4	2	2	2	2	1	3	2	128	626
	2	2	4	2	2	2	2	1	3	2	129	629
	2	2	4	2	2	2	2	1	3	2	130	635
	2	2	4	2	2	2	2	1	3	2	131	637
	2	2	4	2	2	2	2	1	3	2	132	641
	2	2	4	2	2	2	2	1	3	2	133	644
	2	2	4	2	2	2	2	1	6	2	190	646
	2	2	4	2	2	2	2	1	3	2	134	651
	2	2	4	2	2	2	2	1	3	1	17	656
	2	2	4	2	2	2	2	1	4	2	185	666
	2	2	4	2	2	2	2	1	3	2	135	668
	2	1	3	2	2	2	2	1	3	2	4	671
	2	2	4	2	2	2	2	1	3	2	136	672
	2	2	4	2	2	2	2	1	3	2	137	675
	2	2	4	3	2	2	2	1	3	2	227	676
	2	2	4	2	2	2	2	1	3	2	138	678
	2	2	4	2	2	2	1	1	3	2	9	679
	2	2	4	2	2	2	2	1	3	2	139	685
	2	2	4	2	2	2	2	1	3	2	140	692
	2	2	4	2	2	2	2	1	3	2	141	693
	2	3	4	3	2	2	2	2	3	2	248	695
	2	2	4	2	2	2	2	1	3	2	142	696
	2	2	4	2	2	2	2	1	3	2	143	700
	2	2	4	2	2	2	2	1	4	2	186	703
	2	2	4	2	2	2	2	1	4	2	187	704
	2	2	4	2	2	2	2	1	3	2	144	705
	2	2	4	2	2	2	2	1	3	2	145	709
	2	2	4	2	2	2	2	1	3	2	146	710
	2	2	4	2	2	2	2	1	4	2	188	718
	2	2	4	2	2	2	2	1	3	2	147	725
	2	2	4	2	2	2	2	1	3	2	148	726
	2	2	4	2	2	2	2	1	3	2	149	740
	2	2	4	4	2	2	2	1	3	2	236	745
	2	2	4	2	2	2	2	1	3	2	150	753
	2	2	4	2	2	2	2	1	3	2	151	754
	2	2	4	2	2	2	2	1	3	2	152	756
	2	2	4	2	2	2	2	1	3	2	153	760
	2	2	4	3	2	2	2	1	3	2	228	774
	2	2	4	2	2	2	2	2	4	2	209	777
	2	2	4	2	2	2	2	1	3	2	154	782
	2	2	4	2	2	2	2	1	3	2	155	790
	2	2	4	2	2	2	2	1	3	2	156	814
	2	3	4	2	2	2	2	2	3	2	247	822
	2	2	4	2	2	2	2	1	3	2	157	823
	2	2	4	2	2	2	2	1	3	2	158	825
	2	2	4	3	2	2	2	1	3	2	229	826
	2	2	4	2	2	2	2	1	3	2	159	827
	2	2	4	2	2	2	2	1	3	2	160	847
	2	2	4	2	2	2	2	1	4	2	189	852
	2	2	4	2	2	2	2	1	3	2	161	854
	2	2	4	2	2	2	2	1	3	2	162	855
	2	2	4	2	2	2	2	1	3	2	163	856
	2	2	4	2	2	2	2	1	3	2	164	858
	2	2	4	3	2	2	2	1	3	2	230	861
	2	2	4	2	2	2	2	1	3	2	165	862
	2	2	4	2	2	2	2	1	3	2	166	869
	2	3	4	2	2	2	2	1	3	2	244	871
	3	2	4	2	2	2	2	1	3	2	250	875
	2	2	4	2	2	2	2	1	3	2	167	876
	2	2	4	2	2	2	2	1	3	2	168	878
	2	2	4	2	2	2	2	1	3	2	169	880
	2	2	4	2	2	2	2	1	3	1	18	881
	2	2	4	2	2	2	2	1	3	2	170	887
	2	3	4	2	2	2	2	1	3	2	245	890
	1	2	4	2	2	2	2	1	3	2	3	902
	2	2	4	2	2	2	2	1	3	2	171	905
	2	2	4	2	2	2	2	1	3	2	172	925
	2	2	4	2	2	2	2	1	3	2	173	927
	2	2	4	2	2	2	2	1	3	2	174	942
	2	2	4	2	2	2	2	1	3	1	19	944
	2	2	4	2	2	2	2	1	3	2	175	953
	2	2	4	2	2	2	2	1	2	2	14	955
	2	2	4	2	2	2	2	1	2	1	11	956
	2	2	4	2	2	2	2	1	3	2	176	958
	2	2	4	2	2	2	2	1	3	2	177	963
	2	2	4	2	2	2	2	1	3	2	178	986

## Sheet: 2L
	Supplemental Tables S21-S59. Signal counts per miFISH gene marker comprising the whole breast cancer cohort (n=39), separately listed for each sample. (S21-41) Long Survival patients. (S42-59) Short Survival patients. Nuclei are sorted chronologically by their appearance in the custom gallery overview of the BioView-software (Target). However, the Sort-Index sorts the probe signal numbers in asce…
	Table S22. Patient 2L, group long survival
	miFISH signal counts
	CEP10	CEP4	COX2	DBC2	MYC	CCND1	CDH1	TP53	HER2	ZNF217	SortIndex	Target
	2	2	2	3	3	2	1	1	2	3	169	4
	2	2	2	3	3	2	1	1	2	2	15	16
	1	2	2	3	2	2	1	1	2	2	1	17
	2	2	2	3	3	2	1	1	2	2	16	18
	2	2	2	3	3	2	1	1	2	2	17	20
	2	2	2	3	3	2	1	1	2	2	18	35
	2	2	2	3	3	2	1	1	2	2	19	37
	2	2	2	3	3	2	1	1	2	2	20	41
	2	2	2	3	3	2	1	1	2	2	21	43
	2	3	2	3	2	2	1	1	2	2	230	45
	2	2	2	3	3	2	1	1	2	2	22	52
	2	2	2	3	3	2	1	1	2	2	23	58
	2	2	2	3	3	2	1	1	2	2	24	64
	2	2	2	3	3	2	1	2	2	2	199	65
	2	2	2	3	3	2	1	1	2	2	25	69
	2	2	2	3	3	2	1	1	2	2	26	71
	2	2	2	3	3	2	1	1	2	2	27	72
	2	2	2	3	3	2	1	1	2	2	28	84
	2	2	2	3	3	2	1	2	3	2	221	89
	2	2	2	3	3	2	1	1	2	2	29	94
	2	2	2	3	3	2	1	1	2	2	30	95
	2	2	2	3	3	2	1	1	2	2	31	98
	2	2	2	3	3	2	1	1	2	2	32	99
	2	2	2	3	3	2	1	1	2	2	33	103
	2	2	2	3	3	2	1	1	2	2	34	105
	2	2	2	3	3	2	1	1	2	2	35	107
	2	2	2	2	3	3	2	1	3	2	11	115
	2	2	2	3	3	2	1	1	2	2	36	116
	2	2	2	3	3	2	1	1	2	2	37	117
	2	3	2	3	3	2	1	1	2	2	231	118
	2	2	2	3	3	2	1	1	2	2	38	123
	2	2	2	3	3	2	1	1	3	2	181	126
	2	2	2	3	3	2	1	1	2	2	39	128
	2	2	2	3	3	2	1	1	3	3	198	136
	2	2	2	3	3	2	1	1	2	2	40	139
	2	2	2	3	3	2	1	1	2	2	41	141
	2	2	2	2	2	2	2	1	3	3	9	144
	2	2	2	3	3	2	1	1	2	2	42	145
	2	2	2	3	3	2	1	1	2	2	43	149
	2	2	2	3	3	2	1	1	2	2	44	151
	2	2	2	3	3	2	1	2	2	2	200	154
	2	2	2	3	3	2	1	1	3	2	182	162
	2	2	2	3	3	2	1	1	2	2	45	166
	2	2	2	2	4	2	1	1	2	2	12	169
	2	2	2	3	3	2	1	1	2	2	46	171
	2	2	2	3	3	2	1	1	1	2	13	173
	2	2	2	3	3	2	1	1	2	2	47	174
	2	2	2	3	3	2	1	1	3	2	183	179
	2	2	2	3	3	2	1	2	2	2	201	180
	2	2	2	3	3	2	1	1	2	2	48	181
	2	2	2	3	3	2	1	1	2	2	49	182
	2	2	2	3	3	2	1	1	2	2	50	185
	2	2	2	3	3	2	1	1	3	2	184	187
	2	2	2	3	3	2	1	1	2	2	51	200
	2	3	2	3	3	2	1	1	2	2	232	201
	2	2	2	3	3	2	1	2	3	2	222	202
	2	2	2	3	3	2	1	1	2	2	52	204
	2	2	2	3	3	2	1	1	2	3	170	208
	2	2	2	3	3	2	1	1	2	2	53	213
	2	2	2	3	3	2	1	1	2	2	54	220
	2	2	2	3	3	2	1	1	3	2	185	224
	2	2	1	3	3	2	1	1	2	2	5	225
	2	2	2	3	3	2	1	1	3	2	186	229
	2	2	2	3	3	2	1	1	2	3	171	230
	2	2	2	3	3	2	1	1	2	2	55	231
	2	2	2	3	3	2	1	1	2	2	56	235
	2	2	2	3	3	2	1	1	2	3	172	238
	2	2	2	3	3	2	1	1	2	2	57	239
	2	2	2	3	3	2	1	2	2	2	202	244
	2	2	2	3	3	2	1	1	2	2	58	245
	2	2	2	3	3	2	1	1	2	2	59	246
	2	2	2	3	3	2	1	1	2	2	60	251
	2	3	2	3	3	2	1	1	2	2	233	253
	2	2	2	3	3	2	1	1	2	2	61	255
	2	2	2	3	3	2	1	2	2	2	203	256
	2	2	2	3	3	2	1	1	2	2	62	279
	2	2	2	3	3	2	1	1	2	2	63	286
	2	2	2	3	3	2	1	1	2	2	64	288
	2	2	2	3	3	2	1	1	2	3	173	289
	2	3	2	3	3	2	1	1	2	2	234	292
	2	2	2	3	3	2	1	1	2	2	65	294
	2	2	2	3	3	2	1	1	2	3	174	296
	2	2	2	3	3	2	1	1	2	2	66	298
	2	2	2	2	2	2	1	1	2	2	8	301
	2	2	2	3	3	2	1	1	2	2	67	303
	2	2	2	3	3	2	1	1	2	2	68	319
	2	2	2	3	3	2	1	1	2	2	69	321
	2	2	2	3	3	2	1	1	3	2	187	322
	2	2	2	3	3	2	1	1	2	2	70	325
	2	2	2	3	3	2	1	1	2	2	71	326
	2	2	2	3	3	2	1	1	2	2	72	328
	2	3	2	3	3	2	1	1	2	2	235	341
	2	2	2	3	3	2	1	1	2	2	73	345
	2	2	2	3	3	2	1	1	2	2	74	363
	2	2	2	3	3	2	1	2	2	2	204	375
	2	2	4	6	4	4	2	2	4	2	227	428
	2	3	2	3	3	2	1	1	2	2	236	432
	2	2	2	3	3	2	1	1	2	2	75	433
	2	2	2	3	3	2	1	1	2	2	76	442
	2	2	2	3	3	2	1	1	2	2	77	445
	2	2	2	3	3	2	1	1	2	2	78	447
	2	2	2	3	3	2	1	2	2	2	205	448
	2	2	2	3	3	2	1	1	2	2	79	455
	2	2	2	3	3	2	1	1	2	2	80	459
	2	2	2	3	3	2	1	1	2	2	81	460
	2	3	2	3	3	2	1	1	2	2	237	463
	2	2	2	3	3	2	1	1	2	2	82	464
	2	2	2	3	3	2	1	1	2	2	83	467
	2	2	2	3	3	2	1	1	2	2	84	468
	4	5	4	6	6	4	2	2	6	4	249	471
	2	2	2	3	3	2	1	1	2	2	85	474
	2	2	2	3	3	2	1	2	3	2	223	476
	2	2	2	2	2	2	0	1	2	2	7	477
	4	4	4	6	6	4	2	3	4	4	246	478
	2	3	2	3	3	2	1	1	2	2	238	479
	2	2	2	3	3	2	1	1	3	2	188	480
	2	2	2	3	3	2	1	1	2	2	86	481
	3	3	4	6	6	4	2	2	3	4	241	488
	2	2	2	3	3	2	1	1	2	2	87	492
	2	3	2	3	3	2	1	1	2	2	239	493
	2	2	2	3	3	2	1	2	2	2	206	496
	1	2	2	3	3	2	1	1	2	2	2	503
	2	2	2	3	3	2	1	1	2	2	88	507
	2	2	2	3	3	2	1	1	2	2	89	514
	2	2	2	3	3	2	1	1	2	2	90	516
	2	2	2	3	3	2	1	1	2	2	91	520
	2	2	2	3	3	2	1	1	2	2	92	523
	2	2	2	3	3	2	1	1	2	2	93	525
	2	2	2	3	3	2	1	1	2	2	94	527
	2	2	2	3	3	2	1	1	2	3	175	528
	2	2	2	3	3	2	1	1	2	2	95	529
	2	2	2	3	3	2	1	1	2	2	96	530
	2	2	2	3	3	2	1	1	2	3	176	531
	1	2	2	3	3	2	1	1	2	2	3	535
	2	2	2	3	3	2	1	1	3	2	189	543
	2	2	2	3	3	2	1	1	2	2	97	544
	2	2	2	3	3	2	1	1	2	2	98	549
	2	2	2	3	3	2	1	1	2	2	99	550
	2	2	2	3	3	2	1	1	2	2	100	551
	2	2	2	3	3	2	1	2	2	2	207	552
	2	2	2	3	3	2	1	1	2	2	101	553
	2	2	2	3	3	2	1	1	2	2	102	561
	2	2	2	3	3	2	1	1	2	2	103	566
	2	2	2	3	3	2	1	1	2	2	104	570
	2	2	2	3	3	2	1	2	2	2	208	571
	2	2	2	3	3	2	1	1	2	2	105	574
	2	2	4	6	6	4	2	2	3	4	228	575
	2	2	2	3	3	2	1	1	2	2	106	576
	2	2	2	3	3	2	1	1	3	2	190	577
	2	2	2	3	3	2	1	1	2	2	107	578
	3	2	2	3	3	2	1	1	3	2	240	582
	2	2	2	2	3	2	1	0	2	2	10	584
	2	2	2	3	3	2	1	1	2	2	108	586
	2	2	2	3	3	2	1	1	2	2	109	587
	2	2	2	3	3	2	1	1	2	2	110	588
	2	2	2	3	3	2	2	2	2	2	224	589
	2	2	2	3	3	2	1	1	3	2	191	590
	2	2	2	3	3	2	1	1	2	2	111	591
	2	2	2	3	3	2	1	2	2	2	209	594
	2	2	2	3	3	2	1	2	2	3	218	598
	2	2	2	3	3	2	1	1	2	2	112	611
	2	2	2	3	3	2	1	1	2	2	113	612
	2	2	2	3	3	2	1	1	2	3	177	620
	2	2	2	3	3	2	1	1	2	2	114	624
	2	2	2	3	3	2	1	1	2	2	115	627
	2	2	2	3	3	2	1	1	3	2	192	634
	1	2	2	3	3	2	1	1	2	3	4	638
	2	2	2	3	3	2	1	2	2	3	219	639
	2	2	2	3	3	2	1	1	2	2	116	640
	2	2	2	3	3	2	1	1	2	2	117	641
	2	2	2	3	3	2	1	1	2	3	178	642
	2	2	2	3	3	2	1	1	2	2	118	645
	2	2	2	3	3	2	1	1	1	2	14	646
	2	2	2	3	3	3	1	1	2	2	225	647
	2	2	2	3	3	2	1	2	2	2	210	650
	2	2	2	3	3	2	1	1	2	2	119	653
	2	2	2	3	3	2	1	2	2	2	211	655
	2	2	2	3	3	3	1	2	2	2	226	660
	4	4	4	6	6	4	2	2	4	6	244	662
	2	2	1	3	3	2	1	1	2	2	6	663
	2	2	2	3	3	2	1	1	2	2	120	668
	2	2	2	3	3	2	1	1	3	2	193	669
	2	2	2	3	3	2	1	1	2	2	121	671
	2	2	2	3	3	2	1	1	2	2	122	672
	2	2	2	3	3	2	1	1	2	2	123	675
	2	2	2	3	3	2	1	1	2	2	124	681
	2	2	2	3	3	2	1	1	2	2	125	682
	2	2	2	3	3	2	1	1	2	2	126	685
	2	3	2	3	2	2	1	0	1	2	229	694
	2	2	2	3	3	2	1	1	2	2	127	697
	2	2	2	3	3	2	1	1	2	2	128	701
	2	2	2	3	3	2	1	1	2	3	179	706
	2	2	2	3	3	2	1	1	2	2	129	708
	2	2	2	3	3	2	1	1	2	2	130	709
	2	2	2	3	3	2	1	1	2	2	131	715
	2	2	2	3	3	2	1	1	3	2	194	720
	2	2	2	3	3	2	1	1	2	2	132	727
	2	2	2	3	3	2	1	1	2	2	133	728
	5	4	4	6	6	4	2	2	5	4	250	740
	2	2	2	3	3	2	1	1	2	2	134	743
	4	4	4	6	6	4	2	3	4	4	247	745
	2	2	2	3	3	2	1	1	2	2	135	759
	2	2	2	3	3	2	1	1	2	2	136	760
	2	2	2	3	3	2	1	1	2	2	137	769
	2	2	2	3	3	2	1	1	2	2	138	784
	2	2	2	3	3	2	1	1	2	2	139	785
	2	2	2	3	3	2	1	1	2	2	140	788
	2	2	2	3	3	2	1	2	2	2	212	794
	2	2	2	3	3	2	1	1	2	2	141	795
	2	2	2	3	3	2	1	1	3	2	195	798
	2	2	2	3	3	2	1	1	2	2	142	806
	2	2	2	3	3	2	1	1	2	2	143	813
	2	2	2	3	3	2	1	1	2	2	144	815
	2	2	2	3	3	2	1	1	2	2	145	816
	2	2	2	3	3	2	1	2	2	2	213	817
	2	2	2	3	3	2	1	1	2	2	146	818
	2	2	2	3	3	2	1	1	2	2	147	819
	2	2	2	3	3	2	1	1	2	2	148	820
	2	2	2	3	3	2	1	2	2	3	220	821
	2	2	2	3	3	2	1	1	2	2	149	825
	2	2	2	3	3	2	1	2	2	2	214	829
	2	2	2	3	3	2	1	1	2	2	150	838
	2	2	2	3	3	2	1	1	2	2	151	839
	2	2	2	3	3	2	1	1	2	2	152	840
	2	2	2	3	3	2	1	1	2	3	180	841
	2	2	2	3	3	2	1	1	3	2	196	842
	2	2	2	3	3	2	1	1	2	2	153	847
	2	2	2	3	3	2	1	1	2	2	154	851
	2	2	2	3	3	2	1	1	2	2	155	863
	2	2	2	3	3	2	1	1	2	2	156	868
	2	2	2	3	3	2	1	1	2	2	157	878
	2	2	2	3	3	2	1	1	2	2	158	885
	2	2	2	3	3	2	1	1	2	2	159	886
	2	2	2	3	3	2	1	1	3	2	197	887
	2	2	2	3	3	2	1	1	2	2	160	891
	4	4	4	4	4	4	4	3	3	4	242	904
	2	2	2	3	3	2	1	1	2	2	161	910
	2	2	2	3	3	2	1	1	2	2	162	911
	4	4	4	6	6	4	2	3	4	4	248	913
	2	2	2	3	3	2	1	2	2	2	215	927
	4	4	4	6	6	4	2	2	4	4	243	936
	4	4	4	6	6	4	2	2	5	4	245	953
	2	2	2	3	3	2	1	1	2	2	163	958
	2	2	2	3	3	2	1	1	2	2	164	960
	2	2	2	3	3	2	1	2	2	2	216	962
	2	2	2	3	3	2	1	2	2	2	217	963
	2	2	2	3	3	2	1	1	2	2	165	964
	2	2	2	3	3	2	1	1	2	2	166	967
	2	2	2	3	3	2	1	1	2	2	167	970
	2	2	2	3	3	2	1	1	2	2	168	971

## Sheet: 3L
	Supplemental Tables S21-S59. Signal counts per miFISH gene marker comprising the whole breast cancer cohort (n=39), separately listed for each sample. (S21-41) Long Survival patients. (S42-59) Short Survival patients. Nuclei are sorted chronologically by their appearance in the custom gallery overview of the BioView-software (Target). However, the Sort-Index sorts the probe signal numbers in asce…
	Table S23. Patient 3L, group long survival
	miFISH signal counts
	CEP10	CEP4	COX2	DBC2	MYC	CCND1	CDH1	TP53	HER2	ZNF217	SortIndex	Target
	4	4	6	6	10	10	5	5	9	10	176	2
	3	1	4	3	5	8	4	5	5	6	8	4
	4	4	6	6	9	11	5	4	9	9	166	5
	4	4	6	5	9	14	5	4	8	9	140	8
	4	4	6	5	9	10	5	4	8	9	126	23
	4	4	6	5	11	10	5	3	9	9	158	24
	4	4	5	5	10	10	5	4	8	10	90	34
	4	4	6	6	11	10	4	3	8	10	212	36
	3	4	6	4	9	10	5	5	10	9	38	42
	4	4	6	5	9	10	5	4	10	9	127	45
	4	4	6	6	12	10	4	4	9	10	217	47
	3	3	5	6	9	10	3	4	8	11	14	48
	4	4	6	5	10	8	5	4	8	11	143	49
	4	4	6	5	10	12	5	4	8	10	147	54
	4	4	6	6	12	10	4	4	10	9	218	60
	4	4	6	6	8	10	5	3	11	10	161	64
	3	4	6	6	9	12	5	4	10	9	52	83
	4	4	6	3	11	14	5	4	8	10	110	100
	4	4	6	5	11	12	5	4	9	12	159	123
	4	4	6	6	10	10	6	4	9	11	177	131
	4	4	6	6	9	10	5	5	8	8	165	133
	4	4	7	4	9	12	5	4	9	12	229	144
	4	4	6	7	10	12	5	4	8	10	221	148
	3	4	7	6	9	10	5	5	10	10	59	150
	4	4	6	5	10	10	5	4	6	10	144	156
	4	4	6	5	9	14	5	4	10	10	141	161
	4	4	6	4	10	12	5	4	9	10	119	164
	4	4	6	6	9	10	5	4	8	10	164	165
	4	4	6	6	10	12	5	4	8	10	187	174
	3	4	6	6	9	12	4	4	7	10	51	185
	4	4	6	6	10	12	4	3	6	13	178	189
	4	4	6	5	10	12	5	4	8	10	148	190
	4	4	6	6	10	10	4	4	10	10	175	191
	3	4	6	5	9	12	6	4	8	11	48	196
	2	4	6	7	10	12	5	6	5	10	7	197
	3	3	5	4	8	10	5	4	5	10	13	200
	4	4	6	5	9	12	5	4	6	11	133	203
	3	3	6	5	9	12	3	4	5	10	17	206
	3	4	8	6	11	12	4	4	9	12	60	207
	1	4	6	6	10	12	4	4	8	10	2	210
	1	4	6	5	9	14	5	4	9	11	1	218
	4	4	6	5	9	12	5	4	9	10	134	241
	4	4	6	6	10	12	5	4	9	10	190	254
	2	4	6	3	6	12	5	4	9	10	5	258
	4	4	6	6	10	12	5	4	9	10	191	260
	4	4	6	6	10	12	5	4	9	10	192	263
	3	3	6	6	10	12	5	4	9	11	27	269
	4	4	5	6	10	12	4	4	9	13	94	270
	4	4	6	6	10	12	5	4	6	10	184	281
	4	4	5	8	10	12	5	4	9	10	100	283
	4	3	6	6	10	12	5	4	9	10	77	286
	4	4	6	6	10	12	5	4	9	10	193	289
	4	4	6	6	10	12	5	4	9	10	194	296
	4	4	5	5	10	12	5	4	7	10	91	307
	3	3	6	6	10	12	5	4	6	8	24	309
	4	4	6	5	9	12	5	4	9	10	135	377
	4	4	6	6	10	12	5	4	9	10	195	379
	4	3	6	6	10	12	5	4	9	10	78	387
	4	4	6	5	10	12	5	4	9	10	150	403
	4	4	5	6	11	12	5	4	8	11	95	405
	3	3	6	6	10	12	5	4	19	10	29	410
	4	4	7	6	10	12	4	4	9	12	238	412
	4	4	7	6	10	12	5	4	8	10	239	418
	4	4	5	6	11	12	5	4	9	10	97	426
	3	3	6	6	10	12	5	4	7	10	25	431
	4	4	6	5	9	12	5	4	9	10	136	432
	4	4	6	6	10	12	5	4	9	11	204	457
	3	3	7	6	10	12	5	4	9	12	33	460
	3	4	6	6	11	12	4	5	9	10	56	464
	4	4	6	5	9	12	4	4	9	12	130	469
	4	4	6	5	9	12	4	4	9	10	129	478
	4	4	6	4	10	12	5	4	9	12	121	480
	4	4	6	5	10	12	5	4	9	10	151	484
	4	4	6	5	9	12	4	4	7	10	128	486
	4	4	6	4	9	12	5	4	9	10	114	487
	4	4	6	7	10	12	4	4	9	10	220	488
	4	4	6	5	9	12	4	4	9	12	131	490
	3	4	6	5	9	12	4	4	8	10	45	491
	4	4	5	6	11	12	5	4	9	0	96	493
	4	3	6	6	12	12	5	4	9	10	81	502
	4	4	5	8	10	12	5	4	9	12	101	511
	4	4	6	6	10	12	5	4	8	10	188	513
	4	3	5	6	9	12	4	4	9	10	64	515
	4	4	5	5	10	12	9	4	9	11	93	531
	4	4	6	6	10	12	5	4	9	10	196	673
	4	4	6	6	10	12	5	4	6	12	185	685
	4	4	6	3	9	12	5	4	8	12	106	696
	4	4	6	6	10	12	4	4	9	12	183	698
	4	4	7	5	10	12	4	4	9	12	233	700
	3	2	6	3	9	12	5	4	9	10	10	732
	4	4	6	4	9	12	4	4	9	10	112	734
	3	4	6	5	9	12	5	4	8	10	46	760
	4	4	6	6	10	12	5	4	9	10	197	763
	4	4	6	5	9	12	4	4	9	13	132	772
	4	4	6	5	10	12	5	4	9	12	157	808
	4	4	6	8	10	12	4	4	9	10	225	814
	4	5	7	5	10	12	5	4	9	12	243	820
	4	4	6	5	10	12	4	4	9	10	146	821
	4	4	6	4	10	12	4	4	9	12	116	824
	4	4	6	6	10	12	5	4	7	10	186	826
	4	4	7	4	9	12	5	4	9	12	230	828
	4	4	6	6	11	12	5	4	9	10	214	836
	4	4	6	6	11	12	4	4	8	12	213	841
	3	3	6	6	10	12	4	4	9	10	23	846
	3	3	6	5	11	12	5	4	9	10	19	858
	4	4	6	6	10	12	5	4	9	10	198	890
	4	3	6	6	10	12	5	4	9	10	79	897
	3	3	6	6	9	12	5	3	9	10	20	906
	4	4	6	4	10	12	5	4	8	10	118	915
	4	4	6	6	9	12	5	4	9	10	169	921
	3	4	6	2	9	12	5	4	9	12	36	941
	3	4	6	4	8	12	5	4	8	12	37	949
	3	4	6	6	11	12	4	4	7	10	55	1018
	3	4	6	4	10	12	4	3	6	10	40	1025
	3	3	6	6	10	12	5	4	9	10	26	1038
	4	4	6	5	10	12	0	4	8	10	145	1190
	4	4	7	6	10	12	5	5	9	12	240	1195
	4	4	6	6	10	12	5	4	9	10	199	1198
	5	3	6	6	10	12	5	4	9	10	245	1199
	3	3	6	5	10	12	0	4	5	10	18	1207
	4	4	6	6	9	12	5	4	9	10	170	1209
	4	4	6	4	9	12	5	4	9	10	115	1222
	3	3	6	4	10	12	5	5	9	11	15	1243
	4	4	6	6	10	12	4	4	9	10	180	1261
	4	4	6	5	9	12	5	4	9	10	137	1273
	3	3	6	6	10	12	5	4	9	12	28	1276
	4	4	6	5	9	12	5	4	9	10	138	1280
	3	4	6	5	10	12	5	4	9	10	49	1289
	4	4	6	5	10	12	5	4	9	10	152	1295
	4	4	6	4	10	12	5	4	9	10	120	1324
	4	4	6	4	9	12	4	4	9	12	113	1348
	3	3	6	6	9	12	5	4	9	12	21	1351
	4	4	6	2	10	12	4	4	9	10	102	1365
	4	4	7	6	10	12	4	4	9	10	236	1390
	4	4	6	2	10	12	5	4	9	10	103	1401
	3	4	6	6	10	12	4	4	9	10	53	1404
	3	4	6	4	10	12	5	4	9	12	41	1409
	4	4	6	3	10	12	5	4	9	12	109	1437
	3	4	7	5	10	12	5	5	9	10	58	1450
	3	3	6	4	10	12	5	5	9	12	16	1459
	4	3	6	2	10	12	5	4	9	10	65	1476
	4	4	7	6	10	12	4	4	9	10	237	1498
	3	3	6	6	11	12	5	4	9	12	31	1509
	3	4	6	6	10	12	4	4	9	10	54	1516
	4	4	6	5	10	12	5	4	9	10	153	1524
	4	4	6	5	6	5	1	0	4	6	124	1528
	4	4	6	6	9	12	5	4	9	10	171	1539
	3	4	6	5	10	12	5	4	9	12	50	1540
	3	4	6	4	10	12	3	3	6	10	39	1546
	4	4	6	6	9	12	4	4	9	12	168	1561
	4	4	6	6	10	12	4	4	9	10	181	1572
	4	4	6	6	7	12	4	3	9	12	160	1577
	3	3	6	6	10	12	4	3	9	12	22	1590
	4	4	6	6	10	12	5	5	9	10	211	1599
	4	4	6	6	9	12	5	4	9	10	172	1604
	4	4	6	5	10	12	5	4	9	10	154	1608
	4	3	6	6	9	12	5	4	9	12	73	1609
	4	3	6	6	10	12	5	4	9	12	80	1614
	4	4	6	8	10	12	5	4	9	12	226	1629
	4	4	6	7	17	12	8	8	16	16	224	1631
	4	4	5	7	11	12	5	4	9	10	99	1658
	4	4	6	5	8	12	5	4	9	8	125	1675
	4	4	6	6	9	12	5	4	9	10	173	1694
	3	4	5	5	11	2	1	3	5	8	34	1727
	3	3	3	6	8	2	2	3	2	6	11	1728
	4	3	0	1	0	1	0	3	5	0	61	1729
	4	4	6	5	10	2	1	4	7	11	142	1733
	4	4	6	3	7	12	5	4	9	7	105	1735
	4	3	4	0	7	0	0	4	4	9	62	1736
	4	3	5	2	7	2	0	4	5	7	63	1739
	3	2	3	4	6	1	0	4	6	9	9	1740
	3	4	6	5	9	2	0	4	6	9	43	1741
	4	4	5	5	10	8	5	4	9	10	89	1765
	4	4	5	7	10	12	5	4	9	10	98	1785
	4	4	6	7	10	8	4	4	9	10	219	1789
	4	4	6	6	10	12	5	4	9	12	205	1792
	4	4	6	6	10	12	5	4	9	8	189	1800
	4	4	7	5	10	12	5	4	9	8	234	1804
	4	4	6	6	9	12	5	4	9	10	174	1825
	4	4	6	6	10	12	5	4	9	12	206	1849
	4	4	6	4	11	12	5	4	9	12	123	1870
	3	4	6	5	9	12	5	4	9	10	47	1880
	4	4	6	6	10	12	5	4	9	10	200	1912
	4	4	8	6	11	12	5	4	9	10	242	1925
	4	4	6	6	10	12	4	3	9	10	179	1933
	4	4	6	5	10	12	5	4	9	11	156	1940
	4	4	6	6	8	12	5	4	9	10	162	1948
	4	4	6	6	9	12	4	3	8	10	167	1950
	3	4	6	5	9	12	2	3	9	12	44	1952
	4	4	7	7	11	12	5	4	9	12	241	1974
	4	3	6	5	10	12	5	3	9	10	71	1976
	4	4	6	6	10	12	5	4	9	10	201	1984
	4	4	6	7	10	12	5	4	9	10	222	2005
	4	5	8	4	8	1	2	5	5	11	244	2015
	4	3	7	2	10	2	0	2	5	8	84	2016
	3	3	5	4	8	1	0	4	5	11	12	2018
	4	4	7	6	9	1	2	4	8	12	235	2020
	4	3	6	7	11	12	5	4	9	10	83	2021
	2	2	3	4	4	4	3	2	5	8	3	2023
	4	4	6	4	9	1	2	1	6	11	111	2024
	4	3	6	6	10	2	1	4	5	8	74	2025
	4	4	6	6	10	12	5	4	9	10	202	2026
	2	4	6	5	7	3	0	3	5	8	6	2027
	4	3	6	3	9	0	2	3	4	11	66	2029
	5	5	6	4	8	12	5	4	9	14	250	2044
	4	4	6	4	10	12	5	4	9	12	122	2053
	4	4	5	3	10	12	4	4	9	10	87	2075
	4	4	6	4	10	12	4	4	9	12	117	2158
	5	4	6	6	10	12	5	4	9	12	248	2163
	4	4	6	6	10	12	5	4	9	13	209	2185
	4	4	6	5	10	12	5	4	9	10	155	2200
	4	3	6	6	10	12	4	5	9	11	76	2212
	3	4	6	6	12	12	5	5	9	10	57	2245
	4	3	6	7	10	12	4	4	9	10	82	2257
	3	4	5	5	11	12	4	5	4	12	35	2286
	4	4	6	2	10	12	5	4	9	10	104	2287
	4	4	6	3	10	12	5	4	9	10	108	2291
	4	3	6	5	9	12	5	4	9	8	68	2294
	4	3	6	5	11	12	5	4	9	10	72	2299
	5	3	7	2	12	12	5	4	9	10	247	2305
	4	4	7	5	9	12	3	4	9	10	231	2340
	4	4	6	7	10	12	5	4	9	12	223	2418
	4	4	6	6	8	12	5	4	9	10	163	2420
	2	2	7	6	10	12	4	3	9	8	4	2587
	5	4	6	8	10	12	5	4	9	11	249	2616
	4	4	6	6	11	12	5	4	9	11	216	2617
	4	3	6	5	9	12	5	4	9	9	69	2630
	4	3	8	5	9	12	5	3	9	12	86	2632
	4	4	6	6	10	12	5	4	9	12	207	2660
	4	4	6	8	12	12	5	4	9	11	227	2666
	4	4	6	6	10	12	4	4	9	10	182	2668
	5	3	6	6	10	12	5	5	9	10	246	2669
	4	4	6	6	10	12	5	4	9	10	203	2700
	4	3	6	6	10	12	4	4	9	10	75	2717
	4	4	6	5	9	12	5	4	9	10	139	2735
	4	4	7	5	9	12	5	5	9	10	232	2748
	4	4	6	3	9	12	6	4	9	12	107	2847
	4	4	5	5	10	12	5	4	9	10	92	2857
	4	4	5	5	9	12	5	4	9	10	88	2861
	4	4	6	6	10	12	5	4	9	12	208	2902
	3	3	6	6	11	12	5	4	9	10	30	2953
	4	4	6	5	10	12	5	4	9	8	149	2994
	4	3	7	4	10	12	5	4	9	12	85	2999
	4	3	6	3	10	12	4	3	9	12	67	3031
	3	4	6	5	8	12	5	5	9	12	42	3037
	4	4	6	11	17	12	6	5	14	12	228	3269
	4	4	6	6	10	12	5	4	9	14	210	3286
	4	4	6	6	11	12	5	4	9	10	215	3288
	4	3	6	5	9	12	5	4	9	12	70	3306
	3	3	6	8	11	12	4	4	9	8	32	3312

## Sheet: 4L
	Supplemental Tables S21-S59. Signal counts per miFISH gene marker comprising the whole breast cancer cohort (n=39), separately listed for each sample. (S21-41) Long Survival patients. (S42-59) Short Survival patients. Nuclei are sorted chronologically by their appearance in the custom gallery overview of the BioView-software (Target). However, the Sort-Index sorts the probe signal numbers in asce…
	Table S24. Patient 4L, group long survival
	miFISH signal counts
	CEP10	CEP4	COX2	DBC2	MYC	CCND1	CDH1	TP53	HER2	ZNF217	SortIndex	Target
	2	2	2	1	2	8	1	1	3	2	47	17
	2	2	2	1	2	6	1	1	3	2	17	18
	2	2	2	1	2	8	2	1	3	2	153	31
	3	4	4	2	4	12	2	2	6	4	226	52
	2	2	4	2	3	12	2	2	4	3	191	89
	2	1	2	1	3	8	1	1	3	2	9	93
	2	2	4	1	4	12	4	2	4	2	186	111
	4	4	4	2	4	16	2	2	6	4	242	201
	4	2	4	2	4	8	2	2	7	4	231	219
	2	4	4	1	4	16	2	2	4	4	204	235
	2	2	2	1	2	8	1	1	3	2	48	247
	2	2	3	1	4	16	3	2	5	4	180	254
	2	2	2	1	3	8	1	2	3	2	171	266
	2	2	2	1	2	6	1	1	3	2	18	273
	2	2	2	1	2	8	1	1	3	2	49	285
	2	2	2	1	2	8	2	1	3	2	154	295
	4	4	4	2	6	12	2	2	4	3	244	311
	1	2	4	2	4	12	2	3	4	4	4	313
	2	2	4	1	3	12	2	2	6	2	185	317
	2	2	2	1	2	8	1	1	3	2	50	322
	2	2	2	1	2	8	1	1	3	2	51	335
	2	2	2	1	2	8	1	1	3	2	52	339
	2	2	2	1	2	8	1	1	3	2	53	347
	2	2	2	1	2	8	1	1	4	2	139	352
	2	2	2	1	2	8	1	1	3	2	54	356
	2	2	2	1	3	8	1	1	3	2	161	360
	2	2	2	1	2	8	1	1	3	2	55	365
	2	2	2	1	2	8	1	1	3	2	56	366
	2	2	2	1	3	10	1	1	4	2	173	369
	2	2	2	1	2	8	1	1	3	2	57	379
	4	4	4	2	3	12	3	2	6	4	239	389
	2	2	2	1	2	6	1	1	3	2	19	395
	2	2	4	2	6	12	2	2	6	3	196	399
	2	2	2	3	5	16	3	3	5	3	179	409
	2	2	2	2	2	8	2	1	3	2	177	419
	2	2	2	1	2	6	1	1	3	2	20	428
	2	2	3	2	4	8	2	2	5	5	182	430
	2	2	4	2	4	12	2	2	6	4	192	440
	2	2	2	1	2	8	1	1	2	2	27	457
	2	2	2	1	2	6	1	1	3	2	21	461
	2	3	2	1	2	8	1	1	3	2	199	463
	2	2	4	2	4	16	2	2	6	4	193	488
	4	3	4	2	4	16	2	2	6	4	236	498
	3	3	4	2	4	16	2	2	6	4	221	500
	2	2	2	1	2	8	1	1	3	2	58	501
	2	2	2	1	1	8	1	1	3	2	14	511
	2	2	2	1	3	8	1	1	3	2	162	570
	3	3	4	2	3	16	2	2	6	4	217	575
	2	2	2	1	2	8	2	1	3	2	155	583
	2	2	2	1	1	8	2	1	3	2	16	607
	2	2	2	1	2	8	1	1	3	2	59	615
	2	2	2	1	2	8	1	1	3	2	60	632
	2	2	2	1	3	8	2	1	3	2	172	676
	4	4	4	2	4	20	2	2	4	4	243	700
	2	2	2	1	2	8	1	1	2	2	28	706
	3	4	4	2	6	16	2	2	6	4	228	714
	2	2	2	1	2	8	1	1	3	2	61	743
	2	2	2	1	2	8	1	1	3	2	62	744
	4	2	4	2	4	16	2	2	6	4	233	762
	2	2	2	2	2	8	1	1	2	2	175	764
	3	2	4	2	4	16	2	2	6	4	214	771
	2	4	4	2	4	16	3	2	6	3	209	819
	2	2	4	2	4	16	2	2	6	4	194	845
	2	2	2	1	2	8	1	1	3	2	63	847
	2	2	2	1	2	8	1	1	3	2	64	894
	2	2	2	1	2	8	1	1	3	2	65	898
	2	2	4	2	2	8	2	2	3	4	189	918
	2	2	2	1	2	8	1	1	3	2	66	951
	2	2	2	1	2	8	1	1	6	2	149	952
	2	2	2	1	2	8	1	1	3	2	67	960
	2	2	2	1	2	8	1	1	3	2	68	968
	2	2	2	1	2	8	1	1	3	2	69	979
	3	2	4	2	3	16	1	2	6	4	213	980
	2	2	2	1	2	8	1	1	4	2	140	999
	4	3	4	2	4	12	2	2	6	4	234	1001
	2	2	2	1	2	8	1	1	3	2	70	1005
	2	2	2	1	2	8	1	1	4	2	141	1016
	3	2	4	3	10	30	3	5	12	7	216	1027
	2	2	2	1	2	8	1	1	3	2	71	1031
	2	2	2	1	2	8	1	1	3	2	72	1059
	2	2	2	1	2	8	1	1	3	2	73	1061
	2	2	2	1	3	8	1	1	3	2	163	1064
	2	1	2	1	2	8	1	1	3	2	5	1067
	2	2	2	1	2	8	1	1	2	2	29	1310
	2	2	2	1	2	8	1	1	3	2	74	1317
	2	2	2	1	2	8	1	1	3	2	75	1319
	2	2	2	1	2	8	1	1	2	2	30	1320
	2	2	2	1	3	8	1	1	3	2	164	1322
	2	2	2	1	2	8	1	1	3	2	76	1334
	2	4	4	2	5	16	2	2	6	4	210	1336
	2	2	2	1	2	8	1	1	3	2	77	1345
	4	4	3	2	4	16	1	2	5	3	237	1350
	2	2	2	1	2	8	1	1	3	2	78	1352
	2	2	2	1	2	8	1	1	3	2	79	1361
	2	2	2	1	2	8	1	1	3	2	80	1365
	4	4	4	2	6	16	2	2	6	5	245	1378
	2	2	4	2	2	8	2	2	4	4	190	1394
	2	3	4	2	4	16	3	1	6	4	202	1400
	2	2	2	1	2	8	1	1	3	2	81	1412
	2	3	4	2	4	16	3	2	7	4	203	1418
	2	2	4	1	4	16	2	2	4	4	187	1421
	4	4	4	2	4	16	2	2	5	4	241	1430
	2	2	2	1	2	8	1	1	3	2	82	1432
	2	2	2	1	2	8	1	1	3	2	83	1434
	3	3	4	2	4	16	2	1	6	3	219	1438
	2	2	2	1	2	8	1	1	1	2	22	1444
	2	2	2	1	2	8	1	1	3	2	84	1451
	2	2	2	1	2	8	1	1	3	2	85	1473
	2	2	2	1	2	8	1	1	2	2	31	1475
	2	2	2	1	2	8	1	1	2	2	32	1477
	2	2	2	1	2	8	1	1	3	2	86	1492
	2	2	2	1	2	8	1	1	3	2	87	1495
	2	2	2	1	2	8	1	1	3	2	88	1497
	2	3	4	2	4	16	2	2	6	4	201	1519
	2	2	2	1	2	8	1	1	3	2	89	1525
	2	2	2	1	2	8	1	1	3	2	90	1527
	2	2	2	2	2	8	1	1	3	2	176	1536
	3	3	4	2	4	16	6	2	6	4	225	1597
	2	2	2	1	2	8	1	1	3	2	91	1623
	2	2	2	0	2	8	1	1	3	2	12	1635
	1	1	2	1	2	8	1	1	3	2	1	1687
	1	2	2	1	2	8	1	1	3	2	3	1707
	3	3	4	2	4	16	2	2	6	4	222	1708
	3	4	4	2	4	12	4	2	6	4	227	1719
	2	3	4	2	4	16	2	2	5	5	200	1733
	2	2	2	1	2	8	1	1	3	2	92	1737
	2	2	2	1	2	8	1	1	4	2	142	1742
	2	2	2	1	2	8	1	1	2	2	33	1749
	2	2	2	1	3	8	1	1	3	2	165	1754
	2	2	2	1	2	8	1	1	3	2	93	1756
	2	2	2	1	2	8	1	1	4	2	143	1772
	2	2	2	1	2	8	1	1	1	2	23	1774
	2	2	2	1	2	8	1	1	3	2	94	1776
	2	2	2	1	2	16	1	1	3	2	160	1809
	2	2	2	1	2	8	1	1	3	2	95	1817
	2	2	2	1	2	8	1	1	3	2	96	1819
	2	2	2	1	2	8	1	1	3	2	97	1828
	2	2	2	1	2	8	1	1	1	2	24	1835
	2	2	2	1	2	8	1	1	3	2	98	1854
	2	2	2	1	2	8	1	1	3	2	99	1856
	2	2	2	1	2	8	1	1	3	2	100	1865
	2	2	2	1	2	8	1	1	4	2	144	1870
	2	2	2	1	2	8	1	1	4	2	145	1879
	2	2	2	1	2	8	1	1	3	2	101	1884
	2	2	2	1	2	8	1	1	3	3	137	1891
	2	2	2	1	2	8	1	1	3	2	102	1905
	2	2	4	2	5	16	2	2	4	4	195	1906
	2	2	2	1	2	8	1	2	4	2	152	1910
	2	2	2	1	2	8	1	1	3	2	103	1911
	2	2	2	1	3	8	1	1	3	2	166	1915
	2	2	2	1	2	8	1	1	2	2	34	1917
	2	2	2	1	2	11	1	1	3	2	158	1921
	2	2	2	1	2	8	1	1	3	2	104	1922
	2	2	2	1	2	8	1	1	3	2	105	1924
	2	2	4	2	6	16	2	2	4	4	197	1927
	2	1	2	1	2	8	1	1	3	2	6	1929
	2	2	2	1	2	8	1	1	3	2	106	1932
	2	2	2	1	2	8	1	1	3	2	107	1934
	2	1	2	1	2	8	1	1	3	2	7	1937
	4	4	4	2	3	12	2	2	6	4	238	1942
	2	2	4	1	5	8	1	1	2	3	188	1955
	2	2	2	1	3	8	1	1	3	2	167	1969
	2	2	2	1	2	8	1	1	4	2	146	2014
	2	2	2	1	2	8	1	1	3	2	108	2029
	4	4	8	4	8	30	4	4	8	8	246	2037
	2	2	2	1	2	8	1	1	4	1	138	2049
	2	2	2	1	2	8	1	1	2	2	35	2055
	2	2	2	1	2	8	1	1	3	2	109	2057
	2	2	2	1	2	8	1	1	2	2	36	2070
	2	2	2	1	2	11	1	1	3	2	159	2103
	4	2	2	2	4	16	1	2	5	2	230	2104
	2	2	2	1	2	8	1	1	2	2	37	2116
	2	2	2	1	2	8	1	1	3	2	110	2120
	2	2	3	2	3	8	2	1	6	2	181	2121
	2	2	2	1	2	8	1	1	4	2	147	2133
	4	1	4	2	4	16	2	2	6	4	229	2134
	2	2	2	1	3	8	1	1	4	2	169	2138
	2	2	2	1	2	8	1	1	2	2	38	2140
	2	2	2	1	2	8	2	1	3	2	156	2143
	2	1	2	1	2	8	1	1	3	2	8	2145
	2	2	2	1	3	8	1	1	3	2	168	2151
	2	2	2	1	2	8	1	1	2	2	39	2152
	4	4	4	2	4	16	2	2	4	3	240	2153
	2	2	2	1	2	8	1	1	2	2	40	2164
	2	2	2	1	2	8	1	1	3	2	111	2175
	2	2	2	1	2	8	1	1	3	2	112	2186
	2	2	2	1	2	8	1	1	3	2	113	2187
	2	2	2	1	2	8	1	1	3	2	114	2196
	2	2	2	1	2	8	1	1	3	2	115	2200
	2	2	2	1	3	8	1	1	4	2	170	2201
	2	2	1	1	2	8	0	1	1	2	10	2204
	4	3	4	2	4	16	2	2	5	4	235	2235
	4	2	4	2	4	16	2	2	6	3	232	2255
	2	2	2	1	2	8	1	1	3	2	116	2256
	2	2	3	2	4	16	2	1	6	3	183	2262
	3	3	4	2	4	16	2	3	5	4	223	2273
	2	2	2	1	2	8	1	1	3	2	117	2281
	3	3	4	2	4	12	1	2	6	3	218	2328
	1	2	1	1	1	8	1	1	3	2	2	2332
	2	2	2	1	2	8	1	1	3	2	118	2340
	2	2	2	1	2	8	1	1	3	2	119	2359
	2	4	4	2	4	16	3	2	6	2	208	2362
	2	2	2	1	2	8	1	1	3	2	120	2369
	2	2	2	1	2	8	1	1	2	2	41	2370
	2	2	2	1	1	8	1	1	3	1	13	2373
	2	2	2	1	2	8	1	2	3	2	150	2383
	2	2	2	1	4	8	2	1	4	2	174	2428
	2	2	2	1	2	8	1	1	2	2	42	2434
	2	2	2	1	2	8	1	1	1	2	25	2440
	6	5	6	2	3	16	2	3	6	5	249	2470
	2	2	2	1	2	8	1	1	2	2	43	2477
	2	2	4	2	6	16	2	2	6	4	198	2483
	2	2	2	1	2	8	1	1	3	2	121	2493
	3	3	4	2	4	16	2	2	4	4	220	2495
	2	2	2	1	2	8	1	1	3	2	122	2506
	3	2	4	2	5	16	2	2	5	4	215	2507
	6	4	8	4	13	20	4	4	7	8	248	2520
	2	2	2	1	2	8	1	1	1	2	26	2557
	2	2	2	1	2	8	1	1	3	2	123	2570
	2	2	2	1	2	8	1	1	3	2	124	2577
	2	2	2	1	2	8	1	1	3	2	125	2670
	2	2	2	1	2	8	1	1	3	2	126	2689
	2	4	4	2	4	16	2	2	4	4	206	2732
	2	2	2	1	2	8	1	1	4	2	148	2736
	2	2	2	1	2	8	1	1	3	2	127	2747
	2	2	2	1	2	8	1	1	3	2	128	2751
	2	2	2	1	2	8	2	1	4	2	157	2759
	6	4	4	2	6	16	2	2	6	6	247	2776
	2	2	2	1	2	8	1	1	2	2	44	2779
	2	2	2	1	1	8	1	1	4	2	15	2791
	2	2	2	1	2	8	1	1	3	2	129	2795
	2	2	2	1	2	8	1	2	3	2	151	2796
	2	2	2	1	2	8	1	1	3	2	130	2810
	2	2	2	1	2	8	1	1	2	2	45	2813
	8	8	7	4	7	30	4	4	7	7	250	2827
	3	2	3	1	2	8	1	1	3	3	212	2829
	2	2	2	1	2	8	1	1	3	2	131	2830
	2	4	4	2	4	8	2	1	3	4	205	2832
	2	2	2	2	4	16	1	1	3	4	178	2856
	2	2	2	1	2	8	1	1	3	2	132	2869
	2	4	4	2	4	16	2	2	6	4	207	2870
	2	2	2	1	2	8	1	1	3	2	133	2876
	2	2	2	1	2	8	1	1	3	2	134	2898
	2	2	2	0	1	8	1	1	3	2	11	2917
	2	2	2	1	2	8	1	1	2	2	46	2933
	3	3	4	2	4	16	2	3	5	4	224	2941
	3	2	3	1	2	8	1	1	3	2	211	2959
	2	2	3	2	4	16	2	2	5	4	184	2961
	2	2	2	1	2	8	1	1	3	2	135	2963
	2	2	2	1	2	8	1	1	3	2	136	2987

## Sheet: 5L
	Supplemental Tables S21-S59. Signal counts per miFISH gene marker comprising the whole breast cancer cohort (n=39), separately listed for each sample. (S21-41) Long Survival patients. (S42-59) Short Survival patients. Nuclei are sorted chronologically by their appearance in the custom gallery overview of the BioView-software (Target). However, the Sort-Index sorts the probe signal numbers in asce…
	Table S25. Patient 5L, group long survival
	miFISH signal counts
	CEP10	CEP4	COX2	DBC2	MYC	CCND1	CDH1	TP53	HER2	ZNF217	SortIndex	Target
	4	4	8	4	4	5	3	2	4	5	167	35
	4	4	8	4	4	4	3	2	4	5	100	50
	4	4	8	4	4	4	3	2	4	5	101	62
	2	4	7	4	4	4	3	2	4	5	10	72
	2	4	8	4	4	3	2	1	4	4	16	79
	4	4	8	5	4	4	3	2	4	4	184	123
	3	4	8	5	4	4	3	2	4	5	46	159
	2	4	8	5	4	4	3	2	4	5	22	197
	4	5	8	4	4	4	3	2	4	5	223	198
	4	5	8	4	4	4	3	2	4	5	224	216
	4	4	8	4	4	4	3	2	4	5	102	220
	4	6	8	5	4	4	2	2	4	4	240	226
	2	4	8	4	3	4	2	3	2	3	15	232
	4	4	8	4	4	4	3	2	4	5	103	242
	3	5	8	4	4	4	3	2	4	5	50	274
	4	4	8	5	5	4	3	3	6	5	202	300
	4	4	8	4	4	4	3	2	4	5	104	306
	4	8	16	10	10	8	4	4	8	8	243	317
	4	5	8	4	4	4	3	2	6	5	230	338
	4	4	8	4	4	4	3	2	4	5	105	390
	4	4	8	5	5	4	2	2	4	4	191	517
	4	4	8	4	4	4	3	2	4	5	106	542
	4	4	9	5	5	4	2	3	5	4	213	546
	2	3	6	4	4	4	3	2	3	5	4	557
	4	4	8	5	4	3	3	3	4	5	180	566
	4	4	9	5	4	5	3	2	4	5	210	598
	4	4	8	5	7	5	3	2	4	5	205	613
	4	4	8	4	4	4	3	2	4	5	107	623
	4	6	8	4	4	4	3	2	4	5	239	711
	4	4	8	4	4	4	3	2	4	5	108	728
	4	4	8	4	4	4	3	2	4	5	109	733
	4	4	8	5	4	4	3	2	4	5	185	754
	4	4	10	4	4	4	3	2	5	5	217	758
	4	4	8	5	5	4	2	2	4	5	199	772
	4	2	8	4	3	3	3	1	4	4	54	801
	2	2	7	5	5	3	3	2	4	4	1	805
	4	4	9	5	5	4	2	2	4	4	211	846
	4	4	8	4	2	4	3	2	4	5	73	852
	3	5	8	4	4	3	3	2	4	5	48	853
	4	4	8	4	4	3	3	2	4	5	76	864
	4	5	8	5	5	4	3	2	4	4	236	882
	4	4	8	4	4	4	3	2	4	5	110	892
	4	3	8	3	4	4	2	2	6	4	60	897
	3	4	8	4	4	4	3	2	4	4	36	946
	4	4	8	4	4	4	3	2	12	5	157	949
	4	4	8	5	5	4	3	4	5	5	203	958
	4	4	8	4	4	4	3	4	4	5	163	974
	4	4	8	4	4	5	3	2	5	5	169	1012
	2	4	6	3	3	3	2	2	2	5	7	1028
	4	4	8	4	4	4	3	2	4	5	111	1061
	4	4	8	4	4	4	3	2	4	5	112	1069
	4	4	8	5	5	4	2	2	4	4	192	1080
	2	2	8	4	4	4	2	2	4	5	3	1126
	4	4	8	4	4	4	3	2	3	5	92	1190
	4	5	8	4	3	4	2	2	3	5	221	1192
	4	4	8	5	4	3	2	2	4	3	179	1229
	4	4	8	4	4	4	3	2	4	5	113	1233
	4	2	8	4	4	3	3	2	4	5	55	1251
	4	5	8	4	4	4	2	2	4	5	222	1255
	4	4	8	4	4	4	2	2	4	4	79	1264
	4	4	8	4	4	4	3	2	4	5	114	1268
	4	4	8	4	4	4	3	2	4	5	115	1272
	2	4	8	4	4	4	3	2	4	5	20	1279
	2	3	8	4	3	4	3	2	4	4	5	1300
	3	3	8	4	3	3	3	2	5	5	27	1334
	3	4	8	4	4	4	3	2	4	5	39	1339
	4	5	8	5	5	4	2	2	4	4	233	1342
	2	2	8	4	3	3	3	2	2	5	2	1352
	4	4	8	5	4	4	2	2	6	5	183	1370
	4	5	9	5	5	4	3	2	4	4	238	1377
	4	4	8	4	4	5	2	2	3	4	166	1389
	4	2	8	4	4	4	3	2	4	4	57	1395
	4	4	8	6	6	5	4	5	5	5	206	1400
	4	4	8	4	4	4	3	2	4	5	116	1417
	4	4	8	4	4	4	2	2	4	4	80	1431
	4	4	8	5	5	3	2	2	4	4	190	1458
	4	4	9	5	5	4	2	2	8	4	212	1460
	4	4	8	4	4	4	3	2	3	5	93	1464
	4	4	8	4	3	4	4	2	4	5	75	1476
	3	4	8	4	4	4	3	2	4	5	40	1480
	4	4	8	4	4	4	3	2	4	4	95	1482
	4	4	7	4	4	4	3	2	3	5	67	1486
	3	4	6	3	3	3	2	2	4	4	29	1526
	3	4	8	6	5	4	2	3	4	4	47	1554
	4	5	8	5	5	3	2	2	4	4	232	1567
	4	4	8	5	4	4	3	4	4	5	189	1573
	6	4	12	4	6	5	4	4	8	8	248	1658
	4	4	8	4	5	4	2	2	4	4	170	1761
	4	4	8	4	4	4	3	4	4	5	164	1768
	4	4	8	5	4	4	3	2	5	5	188	1771
	4	4	8	4	4	4	3	1	4	5	90	1801
	4	2	8	4	4	4	2	2	4	4	56	1804
	4	4	8	4	4	4	2	2	4	5	85	1808
	4	4	8	4	4	4	2	2	4	4	81	1853
	4	4	8	4	5	4	2	2	4	4	171	1870
	4	4	8	4	4	4	3	2	4	5	117	1901
	4	4	8	4	4	4	3	3	4	5	158	1930
	3	6	9	5	4	4	2	2	4	4	52	1945
	4	4	8	4	4	5	3	2	4	5	168	1992
	4	4	8	4	4	4	3	2	4	5	118	2009
	2	4	6	3	4	4	1	2	4	4	8	2012
	4	4	8	4	4	4	3	2	4	5	119	2015
	4	4	8	4	4	4	3	2	4	5	120	2021
	6	4	8	4	4	4	3	2	4	5	247	2038
	4	4	8	4	4	4	3	2	4	5	121	2047
	4	4	8	5	4	4	3	2	5	3	187	2121
	4	4	7	4	3	4	3	2	4	4	64	2122
	4	4	8	5	5	4	2	2	4	4	193	2144
	4	4	8	4	4	4	3	2	3	5	94	2156
	4	4	8	4	4	4	2	2	4	5	86	2179
	4	5	9	5	3	3	2	2	4	3	237	2186
	5	4	10	5	6	4	3	4	6	6	245	2194
	4	4	9	4	4	4	3	3	4	5	208	2195
	4	4	8	4	4	4	3	2	4	5	122	2244
	3	4	7	4	4	4	3	3	4	5	30	2252
	4	4	7	4	4	4	3	2	3	5	68	2263
	4	4	8	4	4	4	3	2	4	5	123	2271
	4	4	8	4	4	4	3	3	5	5	162	2295
	4	4	8	4	4	4	3	3	4	5	159	2334
	4	4	8	4	5	4	3	2	4	5	177	2335
	4	4	8	2	2	4	3	2	4	4	70	2351
	4	4	8	4	4	4	4	2	4	5	165	2363
	4	4	8	5	5	4	2	2	4	4	194	2432
	4	4	8	4	4	4	3	2	4	5	124	2452
	4	4	10	4	4	4	3	2	4	4	215	2491
	4	4	8	4	4	4	3	3	4	5	160	2499
	6	4	16	6	5	6	4	4	8	8	249	2513
	3	4	8	4	4	4	3	2	4	4	37	2630
	4	4	8	4	4	4	2	3	3	4	89	2636
	4	4	8	4	4	4	3	2	4	5	125	2651
	4	4	8	4	4	4	3	2	4	5	126	2695
	2	4	8	4	4	4	2	2	4	5	17	2756
	4	4	8	4	4	4	3	2	4	5	127	2782
	4	4	8	4	4	4	3	2	4	5	128	2787
	4	4	8	4	4	4	3	2	4	5	129	2792
	2	4	8	3	4	4	2	2	4	5	13	2793
	4	4	8	4	4	4	3	2	5	5	154	2833
	4	5	8	4	5	2	2	2	4	4	231	2840
	3	4	8	3	3	2	3	2	2	4	31	2886
	4	4	8	4	4	4	3	2	4	4	96	2887
	4	4	8	4	4	4	3	2	6	5	156	2915
	3	5	8	4	4	4	3	2	2	5	49	2940
	3	4	8	4	4	4	3	2	4	5	41	2953
	2	4	8	4	4	4	3	2	4	4	19	2969
	4	5	8	4	4	4	3	2	4	5	225	2986
	4	4	12	6	6	6	4	4	8	8	219	3003
	4	4	8	4	4	4	3	2	4	5	130	3021
	2	5	7	5	4	4	3	3	4	4	23	3023
	4	4	8	4	4	4	3	2	0	4	91	3025
	4	3	8	4	4	4	3	2	4	4	61	3031
	4	4	8	4	4	4	3	2	4	5	131	3063
	4	4	8	5	5	4	4	2	5	5	204	3064
	3	4	8	4	4	5	3	2	4	5	45	3100
	3	5	8	4	4	4	3	2	4	5	51	3104
	4	4	8	5	5	4	3	2	4	5	201	3115
	3	4	8	3	3	4	3	2	4	4	32	3136
	4	10	8	5	4	0	4	2	4	4	244	3146
	4	4	8	4	4	4	3	2	4	5	132	3150
	2	4	8	4	3	4	2	2	4	5	14	3151
	3	4	8	4	4	4	3	2	4	5	42	3174
	2	3	8	4	4	4	2	2	3	4	6	3177
	4	4	8	4	4	4	2	2	4	4	82	3201
	2	4	8	3	4	2	2	2	6	5	12	3272
	4	4	7	4	4	4	3	2	3	5	69	3341
	4	4	8	4	4	4	3	2	4	5	133	3352
	4	4	8	4	4	4	2	2	4	5	87	3372
	2	4	8	4	4	4	2	2	4	5	18	3443
	4	5	8	5	5	4	2	2	4	4	234	3469
	4	4	8	4	4	4	3	2	4	7	153	3484
	4	4	8	4	4	4	3	2	4	4	97	3516
	3	4	8	4	4	4	2	2	4	5	35	3520
	4	4	8	4	4	4	3	2	4	4	98	3597
	4	4	8	4	4	4	3	2	5	5	155	3618
	4	4	8	4	4	4	2	2	4	5	88	3633
	4	5	8	4	4	4	3	2	4	5	226	3664
	4	4	8	4	4	4	3	2	4	4	99	3673
	4	4	8	3	4	4	3	2	4	5	72	3675
	4	4	8	4	4	4	3	3	4	5	161	3709
	4	5	8	4	4	4	3	2	4	5	227	3751
	3	4	8	4	4	4	2	2	4	4	34	3791
	4	4	8	4	5	4	3	2	4	5	178	3815
	3	3	8	4	2	4	2	2	4	5	26	3914
	4	4	8	4	4	4	3	2	4	5	134	3940
	4	4	8	4	4	4	3	2	4	5	135	3946
	4	4	8	4	4	4	3	2	4	5	136	3990
	4	3	6	3	3	4	3	1	3	5	59	4062
	3	3	8	4	4	4	2	2	4	5	28	4069
	4	4	8	3	3	4	3	2	4	5	71	4080
	4	6	9	5	5	4	2	2	4	4	241	4123
	3	2	8	4	4	4	3	2	4	5	25	4172
	3	2	6	3	3	3	3	2	4	3	24	4209
	4	4	6	4	4	3	2	2	4	4	62	4210
	5	5	8	3	3	4	3	2	4	4	246	4213
	4	4	8	4	5	4	3	2	4	4	175	4262
	3	4	8	4	4	5	2	2	4	4	44	4305
	3	4	8	4	4	4	3	2	4	5	43	4314
	4	4	9	4	5	4	3	2	4	4	209	4357
	4	2	9	4	4	5	3	3	5	5	58	4362
	4	4	8	4	4	4	2	2	4	4	83	4363
	4	4	10	4	4	4	2	2	4	4	214	4385
	4	4	8	4	4	4	3	2	4	5	137	4388
	4	4	8	5	5	4	3	2	4	4	200	4428
	4	4	8	5	5	4	2	2	4	4	195	4439
	4	4	10	5	4	5	3	3	4	5	218	4444
	4	4	8	4	4	4	3	2	4	5	138	4445
	4	5	7	4	4	4	3	2	5	5	220	4454
	4	4	8	5	5	4	2	2	4	4	196	4476
	2	4	6	4	4	3	4	2	4	5	9	4486
	4	4	8	4	4	4	3	2	4	5	139	4500
	4	4	8	4	4	4	3	2	4	5	140	4576
	4	4	8	5	4	4	2	2	4	4	181	4589
	3	4	8	4	4	4	2	2	3	5	33	4592
	4	4	8	5	4	4	3	2	4	5	186	4597
	4	4	8	4	5	4	2	2	4	4	172	4599
	7	4	6	4	4	3	3	2	6	5	250	4606
	4	4	8	4	4	4	3	2	4	5	141	4626
	4	4	8	4	4	4	3	2	4	5	142	4675
	4	4	8	4	4	4	3	2	4	5	143	4697
	2	4	8	3	3	2	3	2	4	4	11	4701
	4	4	10	4	4	4	3	2	4	5	216	4756
	4	5	8	5	5	4	2	4	4	4	235	4759
	4	4	7	3	4	4	3	2	5	5	63	4771
	4	4	8	5	5	4	2	2	4	4	197	4776
	4	4	8	7	6	4	2	2	4	4	207	4778
	4	4	8	4	4	4	3	2	4	5	144	4780
	4	4	8	4	4	4	3	2	4	5	145	4781
	4	4	8	4	4	4	3	2	4	5	146	4787
	4	4	8	4	5	4	2	2	5	4	174	4788
	4	2	8	3	4	4	2	2	4	2	53	4812
	4	4	8	4	4	4	3	2	4	5	147	4822
	4	4	8	4	4	4	3	2	4	5	148	4828
	4	4	8	4	4	3	3	2	5	5	78	4831
	4	4	7	4	3	4	5	2	4	5	65	4839
	4	7	10	4	4	4	3	2	4	6	242	4861
	4	4	8	4	4	4	3	2	4	5	149	4885
	4	4	8	4	5	4	2	2	4	5	173	4895
	4	5	8	4	4	4	3	2	4	5	228	4904
	2	4	8	5	4	4	2	2	4	4	21	4914
	4	4	8	4	4	4	2	2	4	4	84	4935
	3	4	8	4	4	4	3	2	4	4	38	4965
	4	4	8	4	3	4	3	3	5	5	74	4966
	4	4	8	4	4	4	3	2	4	5	150	5008
	4	4	8	4	4	4	3	2	4	5	151	5025
	4	4	7	4	4	3	3	2	4	5	66	5081
	4	4	8	5	5	4	2	2	4	4	198	5082
	4	4	8	4	5	4	3	2	4	4	176	5101
	4	4	8	4	4	3	3	2	4	5	77	5115
	4	4	8	4	4	4	3	2	4	5	152	5137
	4	4	8	5	4	4	2	2	4	4	182	5139
	4	5	8	4	4	4	3	2	4	5	229	5219

## Sheet: 6L
	Supplemental Tables S21-S59. Signal counts per miFISH gene marker comprising the whole breast cancer cohort (n=39), separately listed for each sample. (S21-41) Long Survival patients. (S42-59) Short Survival patients. Nuclei are sorted chronologically by their appearance in the custom gallery overview of the BioView-software (Target). However, the Sort-Index sorts the probe signal numbers in asce…
	Table S26. Patient 6L, group long survival
	miFISH signal counts
	CEP10	CEP4	COX2	DBC2	MYC	CCND1	CDH1	TP53	HER2	ZNF217	SortIndex	Target
	3	5	7	4	4	4	3	4	4	5	247	22
	3	4	7	4	4	4	2	4	4	5	95	38
	3	3	7	4	4	4	2	3	3	5	27	40
	3	4	7	4	4	4	2	4	4	5	96	51
	3	4	7	4	4	4	2	4	4	5	97	73
	3	4	7	5	4	4	2	4	4	5	233	74
	3	4	7	4	4	4	2	4	4	5	98	96
	3	4	7	4	4	4	2	4	4	5	99	107
	3	4	7	4	4	4	2	4	4	5	100	108
	3	4	7	4	4	4	2	4	4	5	101	112
	3	4	7	4	4	4	2	4	4	5	102	126
	3	4	7	4	4	4	2	4	4	5	103	127
	3	4	5	4	4	4	2	4	4	5	44	129
	3	4	7	4	4	4	2	4	4	5	104	138
	3	4	7	4	4	4	2	4	4	5	105	139
	3	4	7	4	4	4	2	4	4	5	106	140
	3	4	7	4	4	4	2	4	4	5	107	174
	3	4	7	4	4	4	2	4	4	5	108	186
	3	4	7	4	4	4	2	4	4	5	109	196
	3	4	7	5	4	4	2	6	7	5	234	198
	3	4	7	4	4	4	2	4	4	5	110	203
	3	4	7	4	4	4	2	4	4	5	111	215
	3	4	7	4	4	4	2	4	4	5	112	221
	3	4	7	4	4	4	2	4	4	5	113	227
	2	4	7	4	4	4	2	3	4	4	9	235
	3	4	7	4	4	4	2	4	4	5	114	249
	2	4	7	4	4	4	2	4	4	5	13	266
	3	4	7	4	4	4	2	4	4	5	115	282
	3	4	6	4	4	4	2	4	4	5	53	377
	3	3	7	3	3	3	2	3	2	5	26	380
	3	4	8	4	4	4	2	4	4	6	237	385
	3	5	7	4	4	4	2	4	4	5	244	398
	3	4	7	4	4	4	2	4	4	5	116	402
	3	4	7	3	3	4	2	4	4	5	71	414
	3	4	6	4	4	4	2	4	4	5	54	419
	3	4	7	4	4	4	2	4	4	5	117	427
	3	4	7	4	4	4	2	4	4	5	118	437
	3	4	7	4	4	4	2	4	4	5	119	442
	3	4	7	4	4	4	2	4	4	5	120	469
	3	4	7	4	4	4	2	4	4	5	121	488
	3	4	6	3	3	4	2	4	3	5	46	489
	3	4	7	4	4	4	2	4	4	5	122	492
	3	6	6	4	4	4	2	4	4	5	249	510
	3	4	7	4	4	4	2	4	4	5	123	519
	2	2	5	4	4	3	1	4	3	4	3	523
	3	4	6	4	4	4	2	4	4	5	55	525
	3	4	7	4	4	4	2	4	4	5	124	533
	3	4	7	4	4	4	2	4	4	5	125	554
	3	4	7	4	4	4	2	4	4	5	126	560
	3	4	7	4	4	4	2	4	4	5	127	567
	3	4	7	4	4	4	2	4	4	5	128	568
	3	4	7	4	4	4	2	4	4	5	129	631
	3	4	7	4	4	4	2	4	4	5	130	639
	2	4	7	4	4	4	2	3	3	4	8	670
	3	5	7	4	4	4	2	4	4	5	245	675
	3	4	7	4	4	4	2	4	4	5	131	678
	3	4	7	4	4	4	2	4	4	5	132	705
	3	4	7	4	4	4	2	4	4	5	133	720
	3	4	7	4	4	4	2	5	5	5	231	744
	3	4	7	4	4	4	2	3	4	5	92	747
	3	4	7	4	4	4	2	4	4	5	134	752
	3	3	7	4	4	4	2	4	4	5	31	759
	3	4	7	3	4	3	2	4	4	5	72	762
	3	4	7	4	4	4	2	4	4	5	135	791
	3	4	7	4	4	4	2	4	4	5	136	820
	3	4	7	4	4	4	2	4	4	5	137	831
	3	4	7	4	4	4	2	4	4	5	138	832
	3	6	6	4	4	4	2	4	4	5	250	879
	3	4	7	4	4	3	2	3	4	5	86	881
	3	4	7	4	4	4	2	4	4	5	139	927
	3	4	6	4	4	4	2	4	4	5	56	933
	3	4	7	4	4	4	2	4	4	5	140	935
	3	4	7	4	4	4	2	4	4	5	141	970
	3	4	8	4	4	4	2	4	4	6	238	973
	3	4	6	4	4	4	2	4	4	5	57	984
	3	4	7	4	4	4	2	4	4	5	142	1000
	1	3	7	3	4	4	2	4	4	5	1	1013
	3	4	7	4	4	4	2	4	4	5	143	1015
	3	3	7	4	4	4	2	4	4	6	41	1017
	3	4	6	4	4	4	2	4	4	5	58	1019
	3	4	7	4	4	4	2	4	4	5	144	1024
	3	4	7	4	4	4	2	4	4	5	145	1029
	3	5	7	4	4	4	2	4	4	5	246	1090
	3	4	7	4	4	4	2	4	4	5	146	1112
	3	4	6	4	4	4	2	4	3	5	52	1113
	3	4	7	4	4	3	2	4	4	6	90	1114
	3	5	7	4	4	4	2	4	4	4	243	1116
	2	4	7	4	4	4	2	4	3	5	11	1127
	3	4	7	4	4	4	2	4	4	5	147	1137
	3	4	7	4	4	4	2	4	4	5	148	1149
	3	5	8	4	4	4	2	4	4	6	248	1150
	3	3	7	4	4	4	2	4	4	3	30	1158
	3	4	7	4	4	4	2	4	4	5	149	1160
	3	4	7	4	4	4	2	4	4	5	150	1166
	3	4	6	4	4	4	2	3	4	5	51	1191
	3	3	7	4	4	4	2	4	4	5	32	1198
	3	4	7	4	4	4	2	4	4	5	151	1205
	3	4	7	4	4	4	2	4	4	5	152	1214
	3	4	7	4	4	4	2	4	4	5	153	1246
	3	4	7	4	4	4	2	4	4	5	154	1251
	2	4	6	4	4	4	2	4	4	5	7	1261
	3	4	7	4	4	4	2	4	4	5	155	1274
	3	4	7	4	4	4	2	4	4	5	156	1283
	3	4	6	4	4	4	2	4	4	5	59	1296
	2	4	7	4	4	4	2	4	4	4	12	1310
	2	4	7	4	4	4	2	4	4	5	14	1317
	3	4	7	4	4	4	2	4	4	5	157	1375
	1	4	7	4	4	4	2	4	4	5	2	1391
	3	4	7	4	4	4	2	4	4	5	158	1406
	3	4	7	4	4	4	2	4	4	5	159	1410
	2	3	7	2	3	4	2	3	4	6	4	1482
	3	4	7	4	4	4	2	4	4	5	160	1497
	3	4	7	4	4	4	2	4	4	5	161	1501
	3	4	7	4	4	4	2	4	4	5	162	1552
	3	4	7	4	4	4	2	4	4	5	163	1584
	3	4	7	4	3	4	2	4	4	5	81	1632
	3	4	7	4	4	4	2	4	4	5	164	1636
	2	4	7	4	4	4	2	4	4	5	15	1648
	3	4	5	3	4	4	2	4	4	5	43	1653
	3	4	7	4	3	4	2	4	4	5	82	1666
	3	4	7	4	4	4	2	4	4	5	165	1678
	3	3	7	4	4	4	2	4	4	5	33	1688
	3	4	6	4	4	4	2	4	4	5	60	1694
	3	4	7	4	4	4	2	4	4	5	166	1707
	3	4	7	4	4	4	2	4	4	5	167	1733
	3	4	7	4	4	4	2	4	4	5	168	1764
	3	4	6	4	4	3	2	3	3	5	48	1789
	3	3	7	4	4	4	2	3	4	5	29	1816
	3	4	7	4	4	3	2	4	4	3	88	1839
	3	3	7	4	4	4	2	4	4	5	34	1862
	3	3	7	4	4	4	2	4	4	5	35	1887
	3	4	7	4	4	4	2	4	4	5	169	1890
	3	4	7	4	4	4	2	4	4	5	170	1893
	3	3	7	5	4	4	2	4	3	5	42	1900
	3	4	7	4	4	4	2	4	4	5	171	1902
	3	4	7	4	3	3	2	4	4	5	77	1906
	3	4	7	4	4	4	2	4	4	5	172	1925
	3	4	7	3	4	4	2	3	4	5	73	1931
	3	4	7	4	3	4	2	3	4	5	79	1939
	3	4	7	4	4	4	2	4	4	5	173	1946
	3	4	6	4	4	4	2	4	4	5	61	1950
	3	4	7	4	4	4	2	4	4	5	174	1952
	3	4	7	4	4	4	2	4	4	5	175	1961
	3	4	7	4	4	3	2	4	3	5	87	1963
	3	4	8	4	4	4	2	4	4	6	239	1964
	3	4	7	4	4	4	2	4	4	5	176	1967
	3	4	7	4	3	4	1	4	4	5	78	1981
	3	4	7	4	4	4	2	4	4	5	177	1983
	3	4	7	4	4	4	2	4	4	5	178	1988
	3	3	7	4	4	4	2	3	3	5	28	1995
	3	4	7	4	4	4	2	4	4	5	179	2126
	3	4	7	4	4	4	2	4	4	5	180	2136
	3	4	7	4	4	4	2	4	4	5	181	2140
	3	4	7	4	4	4	2	4	4	5	182	2181
	3	4	7	4	4	4	2	4	4	5	183	2186
	3	4	7	4	4	4	2	4	4	5	184	2193
	3	4	7	4	4	4	2	4	4	5	185	2201
	3	4	7	4	4	4	2	4	4	5	186	2204
	3	4	7	4	4	4	2	4	4	5	187	2205
	3	4	7	4	4	4	2	4	4	5	188	2214
	3	4	7	4	4	4	2	4	4	5	189	2218
	3	4	7	4	4	4	2	4	4	5	190	2222
	3	4	6	4	4	4	2	4	4	5	62	2233
	3	4	7	4	4	4	2	4	4	5	191	2239
	2	4	7	4	4	4	2	4	4	5	16	2256
	3	4	7	4	3	4	2	4	4	5	83	2276
	3	3	7	4	4	4	2	4	4	5	36	2277
	3	4	8	4	4	4	2	4	4	6	240	2279
	3	3	6	4	4	4	2	4	4	5	25	2300
	3	4	6	4	4	4	3	3	4	5	70	2309
	3	4	7	4	4	4	2	4	4	5	192	2342
	3	4	8	4	4	4	2	4	3	5	235	2352
	3	4	7	4	3	3	2	3	3	5	76	2422
	3	4	7	4	4	4	2	4	4	5	193	2427
	3	4	7	4	4	2	2	4	4	5	85	2428
	3	4	6	4	4	4	2	4	4	5	63	2533
	3	4	6	4	4	4	2	4	4	5	64	2543
	3	4	7	4	3	4	2	4	3	5	80	2548
	2	4	8	4	4	4	2	4	4	5	23	2556
	3	4	7	4	4	4	2	4	4	5	194	2602
	3	4	7	4	4	4	2	4	4	5	195	2618
	3	4	7	4	4	4	2	4	4	5	196	2620
	3	4	7	4	4	4	2	4	4	5	197	2631
	3	4	6	4	4	4	2	4	4	5	65	2635
	2	4	7	4	4	4	2	4	4	5	17	2650
	3	4	6	4	4	3	2	3	4	5	49	2660
	3	4	7	4	4	4	2	4	4	5	198	2681
	3	4	6	4	4	4	2	4	4	5	66	2709
	3	4	7	4	4	4	2	4	4	5	199	2710
	3	4	8	4	4	4	2	4	4	6	241	2787
	3	4	7	4	4	4	2	4	4	5	200	2804
	3	4	7	4	4	4	2	4	4	5	201	2826
	3	4	7	3	4	4	2	4	3	5	74	2829
	3	4	7	4	4	4	2	4	4	5	202	2849
	2	4	6	4	4	3	2	4	4	5	6	2867
	3	3	6	3	4	4	2	4	4	5	24	2879
	3	4	7	4	4	4	2	4	4	5	203	2880
	2	4	7	4	4	4	2	4	4	5	18	2914
	3	4	7	4	4	4	2	4	4	5	204	2916
	3	4	7	4	4	4	2	4	4	5	205	2936
	3	4	7	4	4	4	2	4	4	5	206	2948
	3	4	7	4	4	3	2	4	4	5	89	3012
	3	4	7	4	4	4	2	4	4	5	207	3013
	3	4	7	4	4	4	2	4	4	5	208	3033
	3	4	7	4	4	4	2	4	4	5	209	3058
	3	4	7	4	4	4	2	4	4	5	210	3076
	3	4	7	4	4	4	2	4	4	5	211	3089
	3	4	7	3	4	4	2	4	4	5	75	3122
	3	4	7	4	4	4	2	4	4	5	212	3135
	3	4	7	4	4	4	2	3	4	5	93	3138
	3	4	7	4	4	4	2	4	4	5	213	3146
	3	4	7	4	4	4	2	3	3	5	91	3216
	2	3	7	4	4	4	2	4	3	5	5	3217
	3	4	7	4	4	4	2	4	4	5	214	3227
	3	4	7	4	4	4	2	4	4	5	215	3254
	3	3	7	4	4	4	2	4	4	5	37	3267
	3	4	7	4	4	4	2	4	4	5	216	3273
	3	4	6	4	4	4	2	4	4	5	67	3274
	3	4	7	4	4	4	2	4	4	5	217	3342
	3	3	7	4	4	4	2	4	4	5	38	3353
	3	3	7	4	4	4	2	4	4	5	39	3356
	3	4	7	4	4	4	2	4	4	5	218	3361
	3	4	8	4	4	4	2	4	4	6	242	3373
	3	3	7	4	4	4	2	4	4	5	40	3391
	3	4	7	4	4	4	2	4	4	5	219	3393
	3	4	7	4	4	4	2	4	4	5	220	3396
	3	4	6	4	4	3	2	4	4	5	50	3478
	3	4	7	4	4	4	2	4	4	5	221	3512
	3	4	7	4	4	4	2	4	4	5	222	3522
	3	4	6	4	3	4	2	4	3	5	47	3523
	3	4	7	4	4	4	2	4	4	5	223	3530
	2	4	7	4	4	4	2	4	4	5	19	3552
	3	4	6	3	3	4	0	3	4	3	45	3564
	3	4	7	4	3	4	2	4	4	5	84	3588
	3	4	7	4	4	4	2	4	4	5	224	3591
	3	4	6	4	4	4	2	4	4	5	68	3595
	3	4	7	4	4	4	2	4	5	5	230	3600
	2	4	7	4	4	4	2	3	4	5	10	3612
	2	4	7	4	4	4	2	4	4	5	20	3622
	3	4	7	4	4	4	2	4	3	5	94	3639
	3	4	7	4	4	7	2	4	4	5	232	3646
	3	4	7	4	4	4	2	4	4	5	225	3655
	3	4	7	4	4	4	2	4	4	5	226	3713
	2	4	7	4	4	4	2	4	4	5	21	3714
	2	4	7	4	4	4	2	4	4	5	22	3718
	3	4	7	4	4	4	2	4	4	5	227	3719
	3	4	8	4	4	4	2	4	4	5	236	3764
	3	4	6	4	4	4	2	4	4	5	69	3774
	3	4	7	4	4	4	2	4	4	5	228	3792
	3	4	7	4	4	4	2	4	4	5	229	3819

## Sheet: 7L
	Supplemental Tables S21-S59. Signal counts per miFISH gene marker comprising the whole breast cancer cohort (n=39), separately listed for each sample. (S21-41) Long Survival patients. (S42-59) Short Survival patients. Nuclei are sorted chronologically by their appearance in the custom gallery overview of the BioView-software (Target). However, the Sort-Index sorts the probe signal numbers in asce…
	Table S27. Patient 7L, group long survival
	miFISH signal counts
	CEP10	CEP4	COX2	DBC2	MYC	CCND1	CDH1	TP53	HER2	ZNF217	SortIndex	Target
	2	2	2	1	3	2	1	2	2	2	8	3
	2	2	2	1	3	2	1	2	2	2	9	16
	2	2	2	1	3	2	1	2	2	2	10	18
	2	2	2	1	3	2	1	2	2	2	11	23
	2	2	2	1	3	2	1	2	2	2	12	24
	2	2	2	1	3	2	1	2	2	2	13	28
	2	2	2	1	3	2	1	2	2	2	14	43
	2	2	2	1	4	2	1	2	2	2	219	47
	2	2	2	1	3	2	1	2	2	2	15	55
	2	2	2	1	3	2	1	2	2	2	16	61
	2	2	2	1	3	2	1	2	2	2	17	62
	2	2	2	1	3	2	1	2	2	2	18	65
	2	2	2	2	3	2	1	2	2	2	247	69
	2	2	2	2	4	2	1	2	2	2	249	86
	2	2	2	1	3	2	1	2	2	2	19	96
	2	2	2	1	3	2	1	2	2	2	20	99
	2	2	2	1	3	2	1	2	2	2	21	104
	2	2	2	1	3	2	1	2	2	2	22	111
	2	2	2	1	3	2	1	2	2	2	23	119
	2	2	2	1	3	2	1	2	2	2	24	124
	2	2	2	1	4	2	1	2	2	2	220	137
	2	2	2	1	3	2	1	2	2	2	25	142
	2	2	2	1	3	2	1	2	2	2	26	151
	2	2	2	1	3	2	1	2	2	2	27	175
	2	2	2	1	3	2	1	2	2	2	28	176
	2	2	2	1	3	2	1	2	2	2	29	180
	2	2	2	1	3	2	1	2	2	2	30	195
	2	2	2	1	3	2	1	2	2	2	31	207
	2	2	2	1	3	2	1	2	2	2	32	209
	2	2	2	1	3	2	1	2	2	2	33	210
	1	2	2	1	3	2	1	2	2	2	1	214
	2	2	2	1	3	2	1	2	2	2	34	218
	2	2	2	1	3	2	1	2	2	2	35	221
	2	2	2	1	3	2	1	2	2	2	36	222
	2	2	2	1	3	2	1	2	2	2	37	234
	2	2	2	1	3	2	1	2	2	2	38	235
	2	2	2	1	3	2	1	2	2	2	39	236
	2	2	2	1	3	2	1	2	2	2	40	249
	2	2	2	1	3	2	1	2	2	2	41	260
	2	2	2	1	3	2	1	2	2	2	42	267
	2	2	2	1	3	2	1	2	2	2	43	287
	2	2	2	1	3	2	1	2	2	2	44	288
	2	2	2	1	3	2	1	2	2	2	45	289
	2	2	2	1	4	2	1	2	2	2	221	304
	2	2	2	1	3	2	1	2	2	2	46	305
	2	2	2	1	3	2	1	2	2	2	47	314
	2	1	2	1	4	2	1	2	2	2	7	323
	2	2	2	1	3	2	1	2	2	2	48	325
	2	2	2	1	3	2	1	2	2	2	49	327
	2	2	2	1	3	2	1	2	2	2	50	328
	2	2	2	1	3	2	1	2	2	2	51	330
	2	2	2	1	3	2	1	3	3	2	218	332
	2	2	2	1	3	2	1	2	2	2	52	361
	2	2	2	1	3	2	1	2	2	2	53	379
	2	2	2	1	4	2	1	2	2	2	222	380
	2	2	2	1	3	2	1	2	2	2	54	384
	2	2	2	1	3	2	1	2	2	2	55	386
	2	2	2	1	3	2	1	2	2	2	56	392
	2	2	2	1	4	2	1	2	2	2	223	399
	2	2	2	1	3	2	1	2	2	2	57	418
	2	2	2	1	3	2	1	2	2	2	58	420
	2	2	2	1	4	2	1	2	2	2	224	434
	2	2	2	1	3	2	1	2	2	2	59	462
	2	2	2	1	3	2	1	2	2	2	60	463
	2	2	2	1	3	2	1	2	2	2	61	468
	2	2	2	1	3	2	1	2	2	2	62	477
	2	2	2	1	3	2	1	2	2	2	63	484
	2	2	2	1	3	2	1	2	2	2	64	486
	2	2	2	1	3	2	1	2	2	2	65	489
	2	2	2	1	3	2	1	2	2	2	66	490
	2	2	2	1	3	2	1	2	2	2	67	493
	2	2	2	1	3	2	1	2	2	2	68	494
	2	2	2	1	3	2	1	2	2	2	69	496
	2	2	2	1	3	2	1	2	2	2	70	498
	2	2	2	1	3	2	1	2	2	2	71	517
	2	2	2	1	3	2	1	2	2	2	72	525
	2	2	2	1	3	2	1	2	2	2	73	538
	2	2	2	1	4	2	1	2	2	2	225	546
	2	2	2	1	3	2	1	2	2	2	74	568
	2	2	2	1	3	2	1	2	2	2	75	576
	2	2	2	1	3	2	1	2	2	2	76	583
	2	2	2	1	3	2	1	2	2	2	77	600
	2	2	2	1	3	2	1	2	2	2	78	602
	2	2	2	1	3	2	1	2	2	2	79	605
	2	2	2	1	3	2	1	2	2	2	80	633
	2	2	2	1	3	2	1	2	2	2	81	642
	2	2	2	1	3	2	1	2	2	2	82	650
	2	2	2	1	3	2	1	2	2	2	83	656
	2	2	2	1	3	2	1	2	2	2	84	657
	2	2	2	1	3	2	1	2	2	2	85	665
	2	2	2	1	3	2	1	2	2	2	86	666
	2	2	2	1	3	2	1	2	2	2	87	677
	2	2	2	1	3	2	1	2	2	2	88	682
	2	2	2	1	3	2	1	2	2	2	89	683
	2	2	2	1	3	2	1	2	2	2	90	686
	2	2	2	1	3	2	1	2	2	2	91	699
	2	2	2	1	3	2	1	2	2	2	92	704
	2	2	2	1	3	2	1	2	2	2	93	705
	2	2	2	1	3	2	1	2	2	2	94	707
	2	2	2	1	3	2	1	2	2	2	95	721
	2	2	2	1	3	2	1	2	2	2	96	724
	2	2	2	1	4	2	1	2	2	2	226	728
	2	2	2	1	3	2	1	2	2	2	97	738
	2	2	2	1	3	2	1	2	2	2	98	747
	2	2	2	1	3	2	1	2	2	2	99	752
	2	2	2	2	3	2	1	2	2	2	248	765
	2	2	2	1	3	2	1	2	2	2	100	773
	2	2	2	1	3	2	1	2	2	2	101	787
	2	2	2	1	3	2	1	2	2	2	102	790
	2	2	2	1	3	2	1	2	2	2	103	812
	2	2	2	1	3	2	1	2	2	2	104	814
	2	2	2	1	3	2	1	2	2	2	105	815
	2	2	2	1	3	2	1	2	2	2	106	819
	2	1	2	1	3	2	1	2	2	2	6	821
	2	2	2	1	3	2	1	2	2	2	107	838
	2	2	2	1	3	2	1	2	2	2	108	840
	2	2	2	1	3	2	1	2	2	2	109	846
	2	2	2	1	4	2	1	2	2	2	227	847
	2	2	2	1	3	2	1	2	2	2	110	858
	2	2	2	1	3	2	1	2	2	2	111	863
	2	2	2	1	3	2	1	2	2	2	112	866
	2	2	2	1	4	2	1	2	2	2	228	892
	2	2	2	1	3	2	1	2	2	2	113	894
	2	2	2	1	3	2	1	2	2	2	114	900
	2	2	2	1	3	2	1	2	2	2	115	901
	2	2	2	1	3	2	1	2	2	2	116	916
	2	2	2	1	3	2	1	2	2	2	117	925
	2	2	2	1	3	2	1	2	2	2	118	942
	1	2	2	1	3	2	1	2	2	2	2	948
	2	2	2	1	3	2	1	2	2	2	119	957
	2	2	2	1	3	2	1	2	2	2	120	974
	2	2	2	1	4	2	1	2	2	2	229	1001
	2	2	2	1	4	2	1	2	2	2	230	1002
	2	2	2	1	3	2	1	2	2	2	121	1019
	1	2	2	1	3	2	1	2	2	2	3	1021
	2	2	2	1	3	2	1	2	2	2	122	1060
	2	2	2	1	3	2	1	2	2	2	123	1062
	2	2	2	1	3	2	1	2	2	2	124	1078
	2	2	2	1	3	2	1	2	2	2	125	1081
	2	2	2	1	4	2	1	2	2	2	231	1120
	2	2	2	1	3	2	1	2	2	2	126	1130
	2	2	2	1	3	2	1	2	2	2	127	1134
	2	2	2	1	3	2	1	2	2	2	128	1167
	2	2	2	1	3	2	1	2	2	2	129	1180
	1	2	2	1	3	2	1	2	2	2	4	1181
	2	2	2	1	4	2	1	2	2	2	232	1190
	2	2	2	1	3	2	1	2	2	2	130	1231
	2	2	2	1	3	2	1	2	2	2	131	1233
	2	2	2	1	3	2	1	2	2	2	132	1246
	2	2	2	1	4	2	1	2	2	2	233	1247
	2	2	2	1	3	2	1	2	2	2	133	1248
	2	2	2	1	3	2	1	2	2	2	134	1263
	1	2	2	1	3	2	1	2	2	2	5	1270
	2	2	2	1	3	2	1	2	2	2	135	1323
	2	2	2	1	3	2	1	2	2	2	136	1332
	2	2	2	1	3	2	1	2	2	2	137	1365
	2	2	2	1	3	2	1	2	2	2	138	1366
	2	2	2	1	3	2	1	2	2	2	139	1379
	2	2	2	1	3	2	1	2	2	2	140	1382
	2	2	2	1	4	2	1	2	2	2	234	1416
	2	2	2	1	3	2	1	2	2	2	141	1433
	2	2	2	1	4	2	1	2	2	2	235	1441
	2	2	2	1	3	2	1	2	2	2	142	1447
	2	2	2	1	3	2	1	2	2	2	143	1466
	2	2	2	1	3	2	1	2	2	2	144	1475
	2	2	2	1	3	2	1	2	2	2	145	1477
	2	2	2	1	3	2	1	2	2	2	146	1478
	2	2	2	1	3	2	1	2	2	2	147	1494
	2	2	2	1	3	2	1	2	2	2	148	1499
	2	2	2	1	3	2	1	2	2	2	149	1514
	2	2	2	1	3	2	1	2	2	2	150	1518
	2	2	2	1	3	2	1	2	2	2	151	1522
	2	2	2	1	3	2	1	2	2	2	152	1526
	2	2	2	1	3	2	1	2	2	2	153	1530
	2	2	2	1	3	2	1	2	2	2	154	1598
	2	2	2	1	3	2	1	2	2	2	155	1604
	2	2	2	1	3	2	1	2	2	2	156	1609
	2	2	2	1	4	2	1	2	2	2	236	1614
	2	2	2	1	3	2	1	2	2	2	157	1633
	2	2	2	1	3	2	1	2	2	2	158	1640
	2	2	2	1	4	2	1	2	2	2	237	1641
	2	2	2	1	3	2	1	2	2	2	159	1642
	2	2	2	1	3	2	1	2	2	2	160	1655
	2	2	2	1	3	2	1	2	2	2	161	1656
	2	2	2	1	3	2	1	2	2	2	162	1672
	2	2	2	1	3	2	1	2	2	2	163	1683
	2	2	2	1	3	2	1	2	2	2	164	1714
	2	2	2	1	3	2	1	2	2	2	165	1716
	2	2	2	1	3	2	1	2	2	2	166	1734
	2	2	2	1	3	2	1	2	2	2	167	1748
	2	2	2	1	3	2	1	2	2	2	168	1750
	2	2	2	1	3	2	1	2	2	2	169	1751
	2	2	2	1	3	2	1	2	2	2	170	1761
	2	2	2	1	3	2	1	2	2	2	171	1786
	2	2	2	1	3	2	1	2	2	2	172	1804
	2	2	2	1	3	2	1	2	2	2	173	1806
	2	2	2	1	4	2	1	2	2	2	238	1814
	2	2	2	1	3	2	1	2	2	2	174	1823
	2	2	2	1	3	2	1	2	2	2	175	1836
	2	2	2	1	3	2	1	2	2	2	176	1844
	2	2	2	1	3	2	1	2	2	2	177	1875
	2	2	2	1	3	2	1	2	2	2	178	1884
	2	2	2	1	3	2	1	2	2	2	179	1890
	2	2	2	1	3	2	1	2	2	2	180	1897
	2	2	2	1	3	2	1	2	2	2	181	1904
	2	2	2	1	3	2	1	2	2	2	182	1905
	2	2	2	1	3	2	1	2	2	2	183	1907
	2	2	2	1	3	2	1	2	2	2	184	1910
	2	2	2	1	3	2	1	2	2	2	185	1916
	2	2	2	1	3	2	1	2	2	2	186	1919
	2	2	2	1	3	2	1	2	2	2	187	1925
	2	2	2	1	4	2	1	2	2	2	239	1934
	2	2	2	1	4	2	1	2	2	2	240	1948
	2	2	2	1	4	2	1	2	2	2	241	1960
	2	2	2	1	3	2	1	2	2	2	188	1973
	2	2	2	1	4	2	1	2	2	2	242	2012
	2	2	2	1	3	2	1	2	2	2	189	2027
	2	2	2	1	3	2	1	2	2	2	190	2028
	2	2	2	1	3	2	1	2	2	2	191	2031
	2	2	2	1	3	2	1	2	2	2	192	2051
	2	2	2	1	3	2	1	2	2	2	193	2083
	2	2	2	1	3	2	1	2	2	2	194	2110
	2	2	2	1	4	2	1	2	2	2	243	2122
	2	2	2	1	3	2	1	2	2	2	195	2125
	2	2	2	1	3	2	1	2	2	2	196	2131
	2	2	2	1	3	2	1	2	2	2	197	2136
	2	2	2	1	3	2	1	2	2	2	198	2150
	2	2	2	1	3	2	1	2	2	2	199	2171
	2	2	2	1	3	2	1	2	2	2	200	2173
	2	2	2	1	3	2	1	2	2	2	201	2174
	2	2	2	1	3	2	1	2	2	2	202	2197
	2	2	2	1	3	2	1	2	2	2	203	2198
	2	2	2	1	3	2	1	2	2	2	204	2201
	2	2	2	1	3	2	1	2	2	2	205	2204
	2	2	2	1	3	2	1	2	2	2	206	2214
	3	2	2	1	3	2	1	2	2	2	250	2218
	2	2	2	1	3	2	1	2	2	2	207	2230
	2	2	2	1	3	2	1	2	2	2	208	2243
	2	2	2	1	3	2	1	2	2	2	209	2257
	2	2	2	1	3	2	1	2	2	2	210	2267
	2	2	2	1	4	2	1	2	2	2	244	2300
	2	2	2	1	3	2	1	2	2	2	211	2321
	2	2	2	1	4	2	1	2	2	2	245	2340
	2	2	2	1	4	2	1	2	2	2	246	2362
	2	2	2	1	3	2	1	2	2	2	212	2428
	2	2	2	1	3	2	1	2	2	2	213	2438
	2	2	2	1	3	2	1	2	2	2	214	2441
	2	2	2	1	3	2	1	2	2	2	215	2472
	2	2	2	1	3	2	1	2	2	2	216	2502
	2	2	2	1	3	2	1	2	2	2	217	2506

## Sheet: 8L
	Supplemental Tables S21-S59. Signal counts per miFISH gene marker comprising the whole breast cancer cohort (n=39), separately listed for each sample. (S21-41) Long Survival patients. (S42-59) Short Survival patients. Nuclei are sorted chronologically by their appearance in the custom gallery overview of the BioView-software (Target). However, the Sort-Index sorts the probe signal numbers in asce…
	Table S28. Patient 8L, group long survival
	miFISH signal counts
	CEP10	CEP4	COX2	DBC2	MYC	CCND1	CDH1	TP53	HER2	ZNF217	SortIndex	Target
	2	2	6	2	8	4	3	4	60	3	1	60
	3	1	8	4	9	4	3	5	30	6	2	127
	3	2	5	1	5	3	2	2	60	5	3	178
	4	3	5	2	11	4	3	3	60	5	4	199
	4	3	6	3	10	3	3	4	60	7	5	207
	3	1	6	1	7	4	1	4	60	7	6	261
	2	3	8	3	12	5	6	6	60	6	7	310
	4	3	6	2	11	3	4	4	60	7	8	341
	3	2	4	2	7	3	1	0	20	6	9	368
	3	3	7	3	10	5	3	5	60	6	10	422
	2	3	7	3	10	4	4	4	60	7	11	431
	4	2	3	3	8	4	3	5	60	6	12	434
	4	2	5	2	6	4	2	4	60	6	13	513
	3	3	8	4	8	4	3	6	60	5	14	516
	3	2	5	1	7	3	3	3	30	4	15	543
	2	2	8	4	8	4	3	5	60	4	16	561
	4	1	6	2	9	3	3	7	60	7	17	610
	3	3	6	2	13	4	3	4	60	7	18	646
	3	3	6	2	12	3	3	4	60	7	19	647
	4	3	6	2	10	3	3	5	60	7	20	663
	4	3	6	2	11	3	2	4	60	7	21	664
	4	3	6	2	12	3	2	4	60	4	22	668
	3	3	5	2	7	4	4	5	60	6	23	669
	4	3	6	3	11	4	2	4	60	5	24	732
	7	5	8	1	16	6	5	6	60	14	25	818
	4	2	6	2	12	4	3	4	60	7	26	836
	4	3	5	2	10	3	3	6	60	6	27	845
	8	4	9	3	12	7	6	6	120	7	28	897
	4	2	6	3	13	4	3	5	60	8	29	949
	4	3	6	2	12	3	3	3	60	5	30	970
	2	2	8	2	9	4	4	4	60	4	31	984
	4	2	6	2	10	2	3	6	60	7	32	989
	3	3	6	2	8	4	3	4	60	7	33	1031
	3	3	8	3	8	5	4	4	60	4	34	1038
	4	4	8	1	8	4	3	5	60	7	35	1046
	3	3	8	3	7	5	2	3	60	6	36	1081
	3	3	6	2	14	3	3	3	60	7	37	1123
	3	3	6	2	12	3	3	4	60	7	38	1124
	4	3	6	2	10	4	3	4	60	6	39	1210
	4	3	6	2	10	5	3	4	60	8	40	1217
	3	3	8	4	8	4	3	4	60	5	41	1218
	2	2	5	1	7	1	3	3	30	6	42	1231
	3	3	5	1	11	1	1	0	30	4	43	1274
	3	3	8	1	7	2	3	3	30	7	44	1292
	4	2	6	2	11	3	3	5	60	7	45	1334
	4	4	4	2	13	4	4	4	60	7	46	1362
	3	3	8	2	7	4	3	4	60	4	47	1387
	4	3	8	2	13	4	3	4	60	6	48	1463
	5	3	6	2	9	3	3	7	60	7	49	1537
	3	2	8	3	6	4	3	3	60	5	50	1577
	4	3	6	2	13	3	3	3	60	7	51	1593
	4	3	7	2	9	4	3	4	60	7	52	1675
	2	2	5	0	7	3	3	1	60	4	53	1708
	8	6	8	4	23	8	8	10	120	12	54	1770
	4	3	7	2	13	3	3	4	30	7	55	1772
	4	2	6	2	11	3	3	3	60	6	56	1922
	3	3	7	2	13	4	3	4	60	8	57	2097
	3	3	5	2	9	2	2	4	30	7	58	2176
	3	3	4	0	7	1	0	0	60	3	59	2267
	3	3	5	2	6	1	1	3	60	7	60	2440
	4	4	7	4	12	4	3	6	60	6	61	2450
	4	3	6	2	11	3	3	5	30	7	62	2457
	4	3	6	2	12	4	3	6	60	7	63	2559
	4	3	6	2	10	3	1	2	60	7	64	2563
	4	3	7	2	9	3	3	4	30	6	65	2584
	2	2	5	2	10	4	3	5	60	7	66	2595
	6	4	8	3	18	8	10	5	120	14	67	2754
	3	3	8	3	9	4	3	4	60	5	68	2785
	4	2	6	2	12	3	3	5	60	7	69	2872
	4	2	7	2	11	4	4	4	30	7	70	2909
	4	2	5	2	13	3	3	5	60	7	71	2960
	4	4	6	2	13	4	3	4	60	7	72	2967
	3	3	6	2	11	4	3	4	60	7	73	2968
	4	4	6	2	11	3	3	4	60	6	74	2971
	4	3	5	2	11	2	3	4	60	7	75	3057
	4	4	9	4	8	6	3	5	60	5	76	3268
	3	3	8	4	8	5	3	4	60	4	77	3275
	3	3	8	2	9	4	4	4	60	5	78	3395
	3	3	6	2	8	4	0	1	30	6	79	3419
	4	2	6	1	11	3	1	1	30	5	80	3434
	3	2	7	1	6	4	3	4	60	7	81	3535
	3	3	8	2	9	3	3	4	60	6	82	3536
	3	4	14	6	16	8	6	10	60	8	83	3612
	3	3	6	2	13	4	3	4	60	6	84	3741
	4	3	5	2	12	4	4	5	60	6	85	4013
	3	4	9	1	9	4	3	5	30	9	86	4054
	4	2	8	2	9	4	3	4	60	6	87	4280
	4	3	7	2	13	4	3	4	60	7	88	4287
	3	2	3	2	11	4	3	2	60	7	89	4324
	4	2	7	2	14	4	2	3	60	6	90	4360
	5	2	10	4	18	7	8	6	120	15	91	4422
	4	4	5	2	11	4	5	4	60	6	92	4818
	3	3	8	4	6	3	2	9	60	6	93	4831
	3	4	6	2	9	3	2	5	30	7	94	4978
	4	4	10	4	16	4	2	8	60	10	95	5039
	3	3	6	2	13	3	3	4	60	7	96	5050
	3	3	8	4	16	3	2	0	60	10	97	5056
	3	3	8	3	7	4	4	8	60	5	98	5078
	3	3	8	2	13	3	3	5	60	7	99	5083
	4	3	6	2	13	4	3	4	60	6	100	5112
	4	4	5	2	9	4	5	4	60	7	101	5148
	3	3	6	2	9	2	2	3	30	7	102	5239
	3	2	8	3	8	4	3	5	60	5	103	5281
	3	3	8	2	8	4	3	5	60	3	104	5377
	4	3	7	2	8	3	2	5	30	7	105	5389
	4	3	5	2	9	3	2	1	60	7	106	5446
	3	3	7	2	11	4	3	4	60	7	107	5452
	3	3	6	2	13	3	3	4	60	7	108	5587
	4	3	5	2	11	4	3	4	60	7	109	5620
	4	3	6	2	11	3	3	4	60	7	110	5623
	3	3	5	2	13	4	3	6	60	7	111	5645
	4	4	6	2	13	3	3	4	60	7	112	5651
	3	3	6	2	11	4	4	4	60	6	113	5707
	3	3	7	3	7	4	2	6	30	4	114	5828
	3	4	8	2	13	4	3	4	60	7	115	5961
	4	3	6	2	13	3	3	4	60	7	116	5965
	4	2	7	2	8	3	1	4	30	7	117	5971
	4	2	6	2	13	3	3	3	60	7	118	6000
	3	3	6	2	11	2	3	4	60	7	119	6046
	3	4	7	2	13	4	3	4	60	7	120	6194
	4	3	6	2	10	3	2	4	60	7	121	6199
	3	3	6	2	9	4	3	4	60	4	122	6204
	4	3	6	2	11	4	3	5	60	7	123	6209
	3	3	6	2	11	4	3	4	60	5	124	6211
	3	2	8	2	13	3	3	7	60	7	125	6298
	3	3	8	4	8	4	2	3	60	4	126	6331
	3	3	6	2	13	4	3	4	60	5	127	6383
	3	3	6	2	13	3	3	4	60	7	128	6488
	3	3	8	4	9	4	2	6	60	6	129	6560
	3	2	7	2	13	3	2	1	20	5	130	6572
	4	3	6	2	11	3	3	5	60	7	131	6589
	3	2	7	3	9	4	1	5	30	3	132	6613
	3	3	6	2	13	2	3	6	60	7	133	6637
	3	4	8	2	13	4	2	5	60	7	134	6654
	4	2	5	2	11	4	4	3	60	7	135	6672
	3	3	6	2	11	3	3	5	60	6	136	6674
	2	2	8	2	11	4	3	4	60	5	137	6679
	4	3	6	2	13	3	3	4	60	6	138	6728
	3	3	6	2	13	3	3	5	30	6	139	6770
	3	2	4	1	11	1	1	0	30	5	140	6918
	4	3	7	2	13	3	3	4	60	7	141	6932
	3	2	8	3	11	4	3	4	60	7	142	6947
	4	4	7	2	13	6	2	3	60	11	143	6973
	4	3	5	2	13	4	3	4	60	7	144	6988
	4	3	7	2	13	4	3	4	60	7	145	7001
	3	3	7	2	11	2	2	3	60	5	146	7025
	4	3	6	2	11	3	3	5	60	7	147	7052
	3	2	7	2	11	4	2	4	30	7	148	7176
	4	3	5	2	13	4	4	4	60	6	149	7182
	3	3	6	2	11	3	3	4	60	6	150	7210
	3	3	7	2	13	3	3	4	60	4	151	7249
	4	3	6	2	11	4	3	5	60	6	152	7284
	3	3	8	2	11	3	3	3	60	7	153	7288
	4	4	6	2	13	4	3	4	60	6	154	7322
	4	2	4	1	9	3	2	5	60	6	155	7384
	4	2	7	2	11	4	3	4	60	6	156	7463
	4	3	6	2	11	4	4	6	60	4	157	7497
	4	4	8	4	13	6	5	5	60	6	158	7563
	3	3	8	2	8	4	3	7	60	3	159	7571
	3	2	8	2	9	3	3	6	60	5	160	7789
	4	3	7	2	11	4	3	3	30	6	161	7795
	4	3	5	2	13	4	2	4	60	8	162	7833
	4	3	6	2	11	3	3	3	60	7	163	7849
	4	2	6	2	13	4	4	4	60	4	164	7870
	4	2	6	2	11	4	2	4	30	7	165	7879
	4	2	6	2	13	4	2	4	60	6	166	7898
	4	3	7	2	13	4	3	4	60	7	167	7928
	4	3	6	2	13	4	3	6	60	7	168	7960
	4	3	7	2	13	4	3	4	60	5	169	8005
	4	3	5	2	13	4	3	4	60	7	170	8011
	6	6	12	4	23	8	6	10	60	16	171	8120
	3	3	6	2	11	3	3	4	60	7	172	8161
	3	3	6	2	11	4	1	4	30	7	173	8185
	4	2	5	2	11	2	3	3	30	7	174	8205
	4	3	6	2	13	4	3	5	60	6	175	8239
	4	3	6	2	9	4	3	4	60	6	176	8263
	3	3	8	2	11	4	3	4	60	7	177	8271
	4	3	6	2	11	4	3	4	60	7	178	8294
	2	2	7	2	9	4	3	5	60	7	179	8320
	4	4	6	2	11	3	3	5	30	8	180	8372
	4	3	7	2	13	4	3	4	60	7	181	8441
	7	6	12	3	18	6	5	8	120	14	182	8570
	6	4	9	4	13	5	5	5	60	7	183	8598
	2	4	7	2	11	2	3	5	60	4	184	8605
	4	3	7	2	9	4	3	4	60	7	185	8628
	4	3	7	2	11	3	3	4	60	6	186	8639
	4	3	5	3	11	3	3	4	60	6	187	8646
	9	6	11	4	22	8	13	7	120	14	188	8654
	4	3	6	2	13	3	3	4	60	7	189	8672
	4	4	7	2	11	3	3	4	30	7	190	8702
	3	4	10	2	10	4	1	2	60	5	191	8703
	3	4	8	3	6	4	3	4	60	5	192	8711
	2	2	7	2	11	3	3	4	30	7	193	8720
	4	3	6	2	8	3	3	4	60	7	194	8743
	4	4	9	4	13	4	3	3	60	7	195	8748
	3	2	6	2	11	3	3	4	60	7	196	8754
	4	4	7	2	13	3	3	4	60	6	197	8767
	4	4	8	2	13	3	10	5	30	7	198	8786
	2	2	7	2	8	3	2	4	30	6	199	8828
	3	3	6	2	9	3	2	2	30	7	200	8845
	4	4	6	2	13	4	3	4	60	6	201	8883
	3	3	5	2	9	1	1	3	20	7	202	8918
	8	6	9	4	21	7	8	8	120	14	203	8929
	4	4	6	2	13	4	2	4	60	7	204	8933
	4	3	6	2	11	3	3	4	60	7	205	8937
	4	4	6	2	11	3	4	4	60	6	206	8948
	4	2	6	2	9	4	3	4	60	6	207	8951
	4	3	7	2	11	3	3	4	60	7	208	8991
	4	4	6	2	13	4	3	3	60	7	209	9018
	3	3	6	2	13	4	3	3	60	7	210	9046
	3	3	8	3	8	3	3	5	60	5	211	9059
	4	3	7	2	10	4	3	4	60	7	212	9109
	4	2	6	2	13	3	3	6	60	7	213	9118
	3	3	7	2	11	4	3	4	60	7	214	9151
	3	2	6	1	9	2	1	2	60	5	215	9167
	4	3	6	2	8	4	3	4	60	7	216	9168
	3	2	7	2	9	3	1	1	30	5	217	9220
	4	4	6	2	11	3	3	4	60	6	218	9225
	3	3	8	2	9	5	3	5	60	7	219	9229
	4	2	5	1	8	2	1	2	30	3	220	9255
	3	3	6	2	13	4	3	3	60	6	221	9350
	20	2	7	2	11	3	2	4	60	7	222	9381
	4	4	9	4	13	5	5	6	60	9	223	9385
	3	4	6	2	13	3	3	5	60	6	224	9401
	3	4	7	1	9	4	4	4	60	6	225	9445
	1	1	7	1	11	3	3	6	60	7	226	9451
	4	3	6	2	11	4	3	4	60	7	227	9460
	3	3	5	1	5	4	2	3	30	4	228	9464
	2	4	9	2	13	4	3	2	60	7	229	9543
	3	3	6	2	11	3	3	3	60	7	230	9565
	4	3	9	4	9	4	3	5	60	5	231	9604
	4	3	7	2	11	3	3	3	60	7	232	9655
	4	3	6	2	11	4	3	6	60	7	233	9660
	4	2	7	2	11	4	2	5	60	7	234	9662
	3	2	5	2	11	2	3	2	60	7	235	9669
	3	5	5	2	13	4	4	6	60	7	236	9672
	4	4	5	2	11	4	4	4	60	7	237	9676
	3	3	6	2	11	3	3	4	60	7	238	9683
	4	3	6	2	9	4	2	3	60	7	239	9712
	3	2	6	2	9	4	3	4	60	8	240	9734
	8	6	10	3	26	7	8	8	60	14	241	9780
	4	3	5	2	9	3	4	4	60	7	242	9809
	3	2	5	2	8	4	5	4	60	7	243	9848
	4	2	5	2	8	4	4	3	60	6	244	9869
	3	2	6	2	5	4	2	3	30	5	245	9919
	3	2	6	2	13	3	4	3	60	7	246	9966
	4	3	7	1	8	3	3	3	60	8	247	10008
	3	1	6	3	8	4	3	2	60	5	248	10146
	4	3	7	2	8	4	2	4	60	7	249	10221
	2	2	5	2	8	4	4	4	60	6	250	10244

## Sheet: 9L
	Supplemental Tables S21-S59. Signal counts per miFISH gene marker comprising the whole breast cancer cohort (n=39), separately listed for each sample. (S21-41) Long Survival patients. (S42-59) Short Survival patients. Nuclei are sorted chronologically by their appearance in the custom gallery overview of the BioView-software (Target). However, the Sort-Index sorts the probe signal numbers in asce…
	Table S29. Patient 9L, group long survival
	miFISH signal counts
	CEP10	CEP4	COX2	DBC2	MYC	CCND1	CDH1	TP53	HER2	ZNF217	SortIndex	Target
	4	3	5	4	4	12	2	4	4	4	57	35
	4	4	5	4	4	12	2	4	4	4	109	50
	4	4	5	4	4	12	2	4	4	4	110	62
	4	2	5	4	5	12	2	4	4	4	53	63
	4	4	5	4	5	12	2	4	4	4	235	88
	4	3	5	4	4	12	2	4	4	4	58	91
	3	4	5	4	4	12	2	4	4	4	15	98
	4	2	5	4	5	12	2	4	4	4	54	102
	4	4	5	4	5	12	2	4	4	4	236	111
	4	4	5	4	4	12	2	4	4	4	111	123
	2	4	5	4	4	12	2	4	4	4	5	133
	4	4	5	4	4	12	2	4	4	4	112	171
	3	4	5	4	4	12	2	4	4	4	16	174
	4	4	5	4	4	12	2	4	4	4	113	212
	4	4	5	4	4	12	2	6	6	4	232	221
	4	4	5	4	4	12	2	4	4	4	114	371
	4	4	5	4	4	12	2	4	4	4	115	381
	4	4	5	4	4	12	2	4	4	4	116	392
	4	4	5	4	4	12	2	4	4	4	117	399
	4	4	5	4	4	12	2	4	4	4	118	406
	4	4	5	4	4	12	2	4	4	4	119	408
	3	3	5	4	4	12	2	4	4	4	9	423
	3	4	5	4	4	12	2	4	4	4	17	424
	2	2	2	2	2	6	1	2	2	2	3	431
	4	4	5	4	4	12	2	4	4	4	120	443
	4	3	5	4	5	12	2	4	4	4	72	453
	4	4	5	4	4	12	2	4	4	4	121	457
	4	3	5	5	5	12	3	4	4	4	79	464
	3	4	5	4	4	12	2	4	4	4	18	484
	4	4	5	4	4	12	2	4	4	4	122	501
	5	4	5	4	4	12	2	4	4	4	250	512
	4	4	5	4	4	12	2	4	4	4	123	526
	4	4	5	4	4	12	2	4	4	4	124	528
	3	4	5	4	4	12	2	4	4	4	19	530
	4	4	5	4	4	12	2	4	4	4	125	531
	4	4	5	4	4	12	2	4	4	4	126	538
	3	4	5	4	4	12	2	4	4	4	20	544
	3	4	5	4	4	12	2	4	4	4	21	545
	3	4	5	4	4	12	2	4	4	4	22	565
	4	4	5	4	4	12	1	4	4	4	95	569
	4	4	5	4	4	12	2	4	4	4	127	572
	4	4	5	3	4	12	2	4	4	4	81	575
	4	4	5	4	4	12	2	4	4	4	128	583
	4	4	5	4	4	12	2	4	4	4	129	590
	4	4	5	4	4	12	2	4	4	4	130	610
	4	4	5	4	4	12	2	4	4	4	131	648
	3	4	5	4	4	12	2	4	4	4	23	651
	4	4	5	5	5	12	2	4	4	4	241	682
	4	3	5	4	4	12	2	4	4	4	59	695
	4	3	5	4	4	12	2	4	4	4	60	713
	4	4	5	4	4	12	2	4	4	4	132	725
	4	3	5	4	5	12	2	4	4	4	73	751
	3	4	5	4	4	12	2	4	4	4	24	774
	4	3	5	4	4	12	2	4	4	4	61	775
	3	4	5	4	4	12	2	4	4	4	25	782
	4	4	5	4	4	12	2	4	4	4	133	784
	4	4	5	4	4	12	2	4	4	4	134	815
	4	4	5	4	4	12	2	4	4	4	135	822
	3	4	5	4	4	12	2	4	4	4	26	851
	4	4	5	4	4	12	2	4	4	4	136	857
	4	4	5	4	4	12	2	4	4	4	137	874
	3	4	5	4	4	12	2	4	4	4	27	877
	4	4	5	4	4	12	2	4	4	4	138	1085
	4	4	5	4	4	12	2	4	4	4	139	1097
	4	4	5	4	4	12	2	4	4	3	106	1139
	4	4	5	4	4	12	2	4	4	4	140	1162
	4	4	5	4	4	12	2	4	4	4	141	1174
	4	3	5	3	4	12	2	4	4	4	55	1182
	3	3	5	4	4	12	2	4	4	4	10	1197
	3	3	5	4	4	12	2	4	4	4	11	1208
	4	3	5	4	4	12	2	4	4	4	62	1211
	4	4	5	4	4	12	2	4	4	4	142	1224
	4	2	5	4	4	12	2	4	4	4	50	1246
	4	4	5	4	4	12	2	4	4	4	143	1248
	4	4	5	4	5	12	2	4	4	4	237	1255
	4	4	5	4	4	12	2	4	4	4	144	1264
	4	4	5	4	4	12	2	4	4	4	145	1294
	4	4	5	4	4	12	2	4	4	4	146	1307
	4	4	5	4	4	12	2	4	4	3	107	1309
	4	4	5	4	5	12	2	4	4	4	238	1334
	4	4	5	4	4	12	2	4	4	4	147	1355
	3	3	5	4	3	12	2	3	4	3	8	1359
	4	3	5	4	4	12	2	4	4	4	63	1388
	4	4	5	4	4	12	2	4	4	4	148	1392
	4	4	5	4	4	12	2	4	4	4	149	1399
	4	4	5	4	4	12	2	4	4	4	150	1423
	4	4	5	4	4	12	2	4	4	4	151	1424
	4	3	5	4	5	12	2	4	4	4	74	1427
	4	4	5	4	4	12	2	4	4	4	152	1436
	4	4	5	4	4	12	2	4	4	4	153	1437
	4	4	5	4	4	12	2	4	4	4	154	1448
	3	3	5	4	4	12	2	4	4	4	12	1450
	4	4	5	4	4	12	2	4	4	4	155	1459
	4	4	5	4	4	12	2	4	4	4	156	1475
	4	4	5	4	4	12	2	4	4	4	157	1480
	4	4	5	4	4	12	2	4	4	4	158	1491
	4	4	5	4	4	12	2	4	4	4	159	1506
	4	4	5	4	4	12	2	4	4	4	160	1509
	4	4	5	4	4	12	2	4	4	4	161	1519
	3	4	5	4	4	12	2	4	4	4	28	1546
	4	4	5	4	4	12	2	4	4	4	162	1550
	3	4	5	4	4	12	2	4	4	4	29	1553
	4	4	5	4	4	12	2	4	4	4	163	1554
	3	4	5	4	4	12	2	4	4	4	30	1555
	3	4	5	4	4	12	2	4	4	4	31	1558
	4	4	5	4	4	12	2	4	3	4	99	1563
	4	4	5	4	4	12	2	4	4	4	164	1611
	4	4	5	4	4	12	2	4	4	4	165	1614
	4	4	6	4	4	12	2	5	4	4	243	1644
	3	4	5	4	4	12	2	4	4	4	32	1647
	4	4	5	4	4	12	2	4	4	4	166	1679
	4	4	5	4	4	12	2	4	4	4	167	1681
	4	4	5	4	4	12	2	4	4	4	168	1683
	4	4	5	4	4	12	2	4	4	4	169	1690
	2	2	2	2	2	8	2	2	2	2	4	1691
	3	4	5	4	4	12	2	4	4	4	33	1725
	4	4	5	4	4	12	2	4	4	4	170	1743
	4	4	5	4	4	12	2	4	4	4	171	1752
	4	4	5	4	4	12	2	4	4	4	172	1753
	4	4	5	4	4	12	2	4	4	4	173	1772
	4	4	5	4	4	12	2	4	4	4	174	1864
	4	4	5	4	4	12	2	4	4	4	175	1870
	4	4	5	4	4	12	2	4	4	4	176	1873
	4	4	5	4	4	12	2	4	4	4	177	1878
	4	4	5	4	4	12	2	4	4	4	178	1879
	4	4	5	4	4	12	2	4	4	4	179	1885
	4	4	5	4	4	12	2	4	4	4	180	1895
	4	4	5	4	4	12	2	4	4	4	181	1928
	3	4	5	4	4	12	2	4	4	4	34	1931
	3	4	5	4	4	12	2	4	4	4	35	1950
	4	4	5	4	4	12	2	4	4	4	182	1952
	4	4	5	4	4	12	2	4	4	4	183	1963
	4	4	5	4	4	12	2	4	4	4	184	1964
	4	4	5	5	5	12	2	4	4	4	242	1966
	2	2	2	1	2	5	1	2	2	2	1	1967
	4	4	5	4	4	12	2	4	3	4	100	2088
	4	4	5	4	4	12	2	4	4	4	185	2223
	3	4	5	4	4	12	2	4	4	4	36	2236
	4	4	5	4	4	12	2	4	4	4	186	2247
	4	3	5	4	3	12	2	4	4	4	56	2250
	4	4	5	4	4	12	2	4	4	4	187	2260
	4	3	5	4	4	12	2	4	4	4	64	2263
	4	4	5	4	4	12	2	4	4	4	188	2264
	4	3	5	4	4	12	2	4	4	4	65	2265
	4	4	5	4	4	12	2	4	4	4	189	2282
	4	4	5	4	4	12	2	4	4	4	190	2297
	4	4	5	4	4	12	2	4	4	4	191	2306
	4	4	5	4	4	12	2	4	4	4	192	2336
	4	4	5	4	4	12	2	4	4	4	193	2343
	4	4	5	4	4	12	2	4	4	4	194	2384
	4	4	5	4	4	12	2	4	4	4	195	2393
	4	4	5	4	4	12	2	4	4	4	196	2395
	4	4	5	4	4	12	2	4	4	4	197	2396
	4	3	5	4	5	12	2	4	4	4	75	2402
	4	4	5	4	4	12	2	4	4	4	198	2410
	4	4	5	4	4	12	2	4	4	3	108	2444
	4	4	5	4	4	12	2	4	4	4	199	2453
	3	4	5	4	4	12	2	4	4	4	37	2462
	4	4	5	4	4	12	2	4	4	4	200	2474
	4	4	5	4	4	12	2	4	4	4	201	2483
	3	4	5	4	4	12	2	4	4	4	38	2486
	4	4	5	4	4	12	2	4	4	4	202	2489
	3	4	5	4	4	12	2	4	4	4	39	2492
	4	3	5	4	5	12	2	4	4	4	76	2493
	4	4	5	4	4	12	2	4	4	4	203	2496
	4	4	5	4	4	12	2	4	3	4	101	2497
	4	4	5	4	4	12	2	4	4	4	204	2510
	4	3	5	4	4	12	2	4	4	4	66	2521
	4	4	5	4	4	12	2	4	4	4	205	2526
	4	3	5	4	4	12	2	4	4	4	67	2536
	4	4	5	4	4	12	2	4	3	4	102	2537
	2	4	5	4	4	12	2	4	4	4	6	2548
	4	4	5	4	4	12	2	4	4	4	206	2550
	3	4	5	4	4	12	2	4	4	4	40	2558
	4	4	5	4	4	12	2	4	4	4	207	2563
	4	4	5	4	4	12	2	4	4	4	208	2567
	3	4	5	4	4	12	2	4	4	4	41	2574
	4	5	5	4	4	12	2	4	4	4	245	2577
	4	5	5	4	4	12	2	4	4	4	246	2581
	4	4	5	4	4	12	2	4	4	4	209	2589
	4	4	5	4	4	12	2	4	4	4	210	2591
	4	4	5	4	4	12	2	4	4	4	211	2601
	4	4	5	4	4	12	3	4	4	4	233	2617
	3	4	5	4	4	12	2	4	4	4	42	2619
	4	4	5	4	6	12	2	4	4	4	240	2630
	4	3	5	4	4	12	2	4	4	4	68	2654
	4	4	5	4	4	12	2	4	3	4	103	2700
	4	4	5	4	4	12	2	5	4	4	231	2710
	4	4	5	4	4	12	2	4	4	4	212	2739
	4	3	5	4	4	12	2	4	4	4	69	2743
	4	4	5	4	4	12	2	4	4	4	213	2765
	4	4	5	4	4	12	2	4	4	4	214	2792
	3	4	5	4	5	12	2	4	4	4	47	2793
	3	4	5	4	5	12	2	4	4	4	48	2795
	4	4	5	4	4	12	2	4	4	4	215	2801
	4	4	5	4	4	12	2	4	4	4	216	2840
	4	4	5	4	4	12	2	4	4	4	217	2907
	4	4	5	4	4	12	2	4	4	4	218	2910
	3	4	5	4	4	12	2	4	4	4	43	2922
	4	4	5	4	4	12	2	4	4	4	219	2924
	4	4	5	4	4	12	2	4	4	4	220	3013
	4	4	5	4	4	12	2	4	4	4	221	3025
	4	4	5	4	4	12	2	4	4	4	222	3033
	4	4	5	4	4	12	2	4	4	4	223	3038
	4	4	5	4	4	12	1	4	4	4	96	3043
	4	4	5	4	4	12	2	4	4	4	224	3056
	4	4	5	4	4	12	2	4	3	4	104	3060
	2	2	2	1	3	4	1	2	2	2	2	3069
	4	4	5	4	4	12	1	4	4	4	97	3085
	4	4	5	4	4	12	2	4	4	4	225	3115
	4	4	5	4	4	12	2	4	4	4	226	3119
	4	4	5	4	4	12	2	3	4	4	98	3126
	3	2	5	4	4	12	2	4	4	4	7	3132
	3	4	5	4	4	12	2	4	4	4	44	3140
	4	5	5	4	4	12	2	4	4	4	247	3146
	3	4	5	4	4	12	2	4	4	4	45	3166
	4	3	5	4	5	12	2	4	4	4	77	3172
	4	4	5	4	4	12	2	4	4	4	227	3219
	4	2	5	4	4	12	2	4	4	4	51	3221
	4	4	5	4	4	12	2	4	4	4	228	3227
	4	4	5	4	4	12	2	4	4	4	229	3228
	4	3	5	5	5	12	2	4	3	4	78	3244
	4	4	5	4	4	12	2	4	3	4	105	3258
	4	4	5	4	4	12	2	4	4	4	230	3272
	4	3	5	4	4	12	2	4	4	4	70	3276
	3	4	5	4	4	12	2	4	4	4	46	3279
	4	2	5	4	4	12	2	4	4	5	52	3283
	4	4	4	4	4	10	2	4	3	4	80	3345
	4	4	5	4	4	10	2	4	4	4	83	3353
	4	4	5	4	4	10	2	4	4	4	84	3362
	4	4	5	4	4	10	2	4	4	4	85	3364
	4	4	5	4	4	10	2	4	4	4	86	3372
	4	4	5	4	6	10	2	5	5	3	239	3381
	4	4	5	4	4	10	2	4	4	4	87	3418
	4	4	5	4	4	10	2	4	4	4	88	3419
	4	4	5	4	4	10	2	4	4	4	89	3422
	4	4	5	4	4	10	2	4	4	4	90	3435
	3	4	5	3	4	10	2	4	4	4	13	3486
	4	4	5	4	4	10	2	4	4	4	91	3490
	5	4	5	4	4	10	2	4	4	4	249	3501
	4	4	5	4	4	10	2	4	4	4	92	3509
	3	4	5	4	4	10	2	4	4	4	14	3525
	4	4	5	4	4	10	2	4	4	4	93	3528
	4	2	5	4	4	5	2	4	4	4	49	3537
	4	3	5	4	4	15	2	4	4	4	71	3556
	4	4	5	4	4	10	2	4	4	4	94	3557
	4	4	5	4	4	10	2	3	4	4	82	3558
	4	5	5	4	4	15	2	4	4	4	248	3565
	4	5	5	4	4	10	2	4	4	4	244	3569
	4	4	5	4	4	15	3	4	4	4	234	3605

## Sheet: 10L
	Supplemental Tables S21-S59. Signal counts per miFISH gene marker comprising the whole breast cancer cohort (n=39), separately listed for each sample. (S21-41) Long Survival patients. (S42-59) Short Survival patients. Nuclei are sorted chronologically by their appearance in the custom gallery overview of the BioView-software (Target). However, the Sort-Index sorts the probe signal numbers in asce…
	Table S30. Patient 10L, group long survival
	miFISH signal counts
	CEP10	CEP4	COX2	DBC2	MYC	CCND1	CDH1	TP53	HER2	ZNF217	SortIndex	Target
	2	3	4	1	4	1	1	1	1	2	234	20
	2	2	3	1	3	2	1	2	2	2	33	25
	2	2	2	1	3	2	2	2	2	2	22	26
	2	2	4	1	4	2	1	2	2	2	114	39
	2	2	4	1	4	2	1	2	2	2	115	55
	2	3	5	1	5	2	1	2	2	2	238	59
	2	2	3	1	3	2	1	2	2	2	34	62
	2	2	3	1	3	2	1	2	2	2	35	63
	2	2	4	1	4	2	1	3	2	2	189	82
	2	3	5	2	8	4	2	4	2	4	239	84
	2	2	5	1	4	2	1	4	2	2	215	89
	2	2	3	1	3	2	1	2	2	2	36	102
	2	2	5	1	5	2	1	2	2	2	217	109
	2	2	3	1	3	2	1	3	3	2	71	110
	2	2	3	1	2	2	1	2	2	3	26	111
	2	4	4	1	4	2	1	3	3	3	240	114
	2	2	3	2	2	2	1	2	3	2	96	116
	2	2	3	1	3	2	1	4	2	2	72	143
	2	2	4	1	4	2	1	2	2	2	116	145
	2	1	4	1	4	3	1	2	2	2	20	151
	2	2	3	1	3	2	1	2	2	2	37	155
	2	2	5	1	5	2	1	2	2	2	218	172
	2	2	3	1	3	2	1	4	2	3	74	176
	3	2	8	2	8	3	2	2	4	4	244	210
	2	2	3	1	4	2	1	3	3	2	79	220
	2	3	4	1	3	2	1	2	2	2	232	222
	2	2	5	1	4	2	1	2	2	2	212	242
	2	2	4	1	4	2	1	2	2	2	117	274
	2	2	3	2	2	2	1	2	3	2	97	277
	2	2	3	1	3	2	1	2	2	2	38	289
	2	2	4	1	4	2	1	2	2	2	118	294
	2	2	3	1	3	2	1	2	2	2	39	307
	2	2	3	1	4	3	1	2	3	2	81	309
	2	2	3	1	4	2	1	2	2	2	75	320
	2	2	4	1	4	2	1	2	2	2	119	323
	2	2	4	2	2	2	1	2	2	2	203	330
	2	2	4	1	4	2	1	2	2	2	120	346
	2	2	4	1	4	2	1	3	3	2	192	348
	2	2	4	1	4	2	1	2	3	2	178	349
	2	2	4	1	4	2	1	2	2	2	121	350
	2	2	4	1	4	2	1	2	2	2	122	357
	2	2	4	1	4	2	1	2	2	2	123	359
	2	1	4	1	4	2	1	2	2	3	15	362
	2	2	4	1	4	2	1	2	2	2	124	368
	2	2	4	1	4	2	1	2	3	3	187	380
	2	2	3	1	3	2	1	2	2	2	40	385
	2	2	4	1	4	2	1	2	2	2	125	386
	2	2	3	1	3	2	1	2	2	2	41	388
	2	2	3	2	2	2	1	3	2	2	98	398
	2	2	3	1	3	2	1	2	3	3	66	401
	2	2	4	1	5	2	1	2	2	2	195	404
	2	2	4	1	4	2	1	2	2	2	126	405
	2	2	3	1	3	2	1	2	2	3	64	423
	2	2	3	1	3	2	1	2	2	2	42	426
	2	2	3	1	3	2	1	2	2	2	43	432
	2	2	5	1	5	2	1	2	3	2	228	434
	2	3	4	1	3	2	1	2	2	2	233	447
	1	2	4	1	4	2	1	2	2	2	6	449
	4	2	7	2	5	4	1	3	4	4	247	452
	2	2	3	1	3	2	1	2	2	2	44	453
	3	3	4	4	4	3	2	3	4	4	245	458
	2	2	5	1	4	2	1	2	2	2	213	460
	2	2	3	1	3	2	1	4	2	2	73	461
	2	2	5	1	5	2	1	2	2	2	219	462
	2	2	4	1	5	2	1	2	2	2	196	463
	2	2	4	1	4	2	1	2	2	3	177	471
	2	2	3	1	3	2	1	2	2	2	45	474
	2	2	4	1	4	2	1	2	2	2	127	476
	2	2	5	1	5	2	1	2	2	2	220	490
	2	2	4	1	4	2	1	2	2	2	128	491
	2	2	5	1	5	2	1	2	2	2	221	523
	2	2	3	2	2	2	1	2	2	2	83	527
	2	2	3	2	2	2	1	2	2	2	84	529
	1	2	4	1	4	2	1	4	2	2	9	533
	3	2	4	1	4	2	1	2	3	2	242	539
	2	2	4	1	4	2	1	2	3	2	179	541
	2	2	3	1	3	2	1	2	2	2	46	543
	2	2	4	2	3	2	1	3	3	2	205	545
	2	2	4	1	4	2	1	3	3	2	193	554
	4	2	6	2	7	3	2	4	4	4	246	573
	2	2	3	1	3	2	1	2	2	2	47	580
	2	1	4	1	4	2	1	4	3	4	19	581
	2	2	3	1	4	2	1	2	4	3	78	582
	2	2	3	2	2	1	1	2	2	2	82	590
	2	2	3	1	3	2	1	2	2	2	48	613
	4	4	8	2	9	4	2	4	5	4	249	621
	1	2	6	1	6	2	1	2	2	2	11	623
	2	1	3	2	2	2	1	3	2	2	13	640
	1	1	4	1	4	2	1	3	2	4	2	647
	2	2	4	1	4	2	1	2	2	2	129	650
	1	2	3	1	4	2	1	2	2	2	5	651
	2	2	4	1	4	2	1	2	2	2	130	656
	2	2	3	1	3	1	1	1	2	2	32	658
	2	2	3	1	3	2	1	2	2	2	49	662
	2	3	5	1	4	2	1	2	2	2	236	669
	2	2	4	1	4	2	1	2	2	2	131	671
	2	1	4	1	4	2	1	2	2	2	14	674
	2	1	3	1	3	2	1	3	3	2	12	677
	2	2	5	1	4	2	1	1	2	2	209	680
	2	2	3	2	2	2	1	2	2	2	85	694
	2	2	5	1	4	2	1	2	2	2	214	695
	2	2	3	2	2	2	1	2	2	2	86	701
	2	2	5	1	5	2	1	2	2	2	222	705
	2	2	4	1	5	2	1	2	2	2	197	710
	1	2	3	1	3	2	1	3	2	2	4	715
	3	2	4	1	4	2	1	2	2	3	241	719
	2	2	4	1	4	2	1	2	2	2	132	724
	2	2	4	1	4	2	1	2	2	2	133	745
	2	2	2	1	3	2	1	3	2	2	21	746
	2	2	4	1	4	2	1	2	2	2	134	770
	2	2	4	1	4	2	1	2	2	2	135	788
	2	2	4	1	4	2	1	2	2	2	136	789
	2	2	4	1	5	2	1	2	2	2	198	791
	2	2	3	1	3	2	1	2	4	2	67	793
	2	2	4	1	5	2	1	2	2	2	199	801
	2	3	5	1	5	2	1	1	2	2	237	813
	2	2	5	1	4	3	2	2	4	2	216	819
	2	2	4	1	4	2	1	1	2	2	113	830
	2	2	5	1	5	2	1	2	2	2	223	831
	2	2	4	1	4	2	1	2	2	2	137	846
	2	3	4	1	3	2	1	1	2	2	231	847
	2	2	4	1	5	2	1	2	2	2	200	867
	2	2	3	1	3	2	1	3	2	2	68	876
	2	2	4	1	3	2	1	3	2	2	107	884
	2	2	3	2	2	2	1	4	3	2	99	885
	2	2	4	1	4	2	1	2	2	2	138	891
	2	2	3	1	2	2	2	3	2	2	31	895
	2	2	3	2	2	2	1	2	2	2	87	902
	2	2	4	1	4	2	1	2	2	2	139	921
	2	2	5	1	5	3	1	2	2	2	229	926
	2	2	4	1	4	2	1	2	2	2	140	935
	2	2	3	1	3	2	1	2	2	2	50	942
	2	2	3	2	2	2	1	2	2	2	88	944
	2	2	4	1	4	2	1	1	1	3	112	956
	2	2	5	1	5	2	1	2	2	2	224	969
	2	2	4	1	4	2	1	2	2	2	141	970
	2	2	4	1	4	2	1	2	2	2	142	971
	2	2	4	1	5	2	1	2	2	2	201	974
	2	2	4	1	4	2	1	2	3	2	180	975
	2	2	3	1	3	2	1	2	2	2	51	979
	2	2	4	1	4	2	1	2	2	2	143	985
	2	2	4	1	4	2	1	2	2	2	144	990
	2	2	4	1	4	2	1	2	2	2	145	991
	2	2	4	1	4	2	1	2	2	2	146	999
	2	2	4	1	4	2	1	2	2	2	147	1001
	2	2	3	2	2	2	1	2	2	2	89	1008
	2	2	3	1	3	2	1	3	2	2	69	1010
	2	2	5	1	5	2	1	2	2	2	225	1011
	2	2	4	1	4	2	1	2	2	2	148	1029
	2	2	3	1	2	2	1	5	2	2	30	1040
	2	2	4	1	5	2	1	4	3	2	202	1049
	2	2	4	1	4	2	1	2	3	2	181	1059
	2	2	3	1	3	2	1	2	2	2	52	1067
	2	2	4	1	4	2	1	2	3	2	182	1069
	2	2	4	1	4	2	1	2	2	2	149	1071
	1	2	4	1	4	2	1	2	2	2	7	1072
	2	2	4	1	3	1	1	2	1	2	104	1083
	2	2	4	1	4	2	1	2	2	2	150	1084
	2	2	3	1	3	2	1	2	2	2	53	1087
	2	2	3	1	4	2	1	2	2	2	76	1089
	1	2	3	1	2	1	1	2	1	2	3	1105
	2	2	4	1	4	2	1	2	2	2	151	1112
	2	2	4	1	4	2	1	3	2	2	190	1114
	2	2	5	1	3	2	1	2	2	2	208	1115
	2	2	3	1	3	2	1	2	2	2	54	1124
	2	2	3	1	3	2	1	2	2	2	55	1128
	2	3	4	1	4	2	1	2	2	2	235	1129
	2	2	4	1	4	2	1	2	2	2	152	1130
	2	2	3	1	2	2	1	2	3	2	27	1134
	2	2	4	1	4	2	1	2	2	2	153	1136
	2	2	4	1	4	2	1	2	2	2	154	1137
	2	2	4	1	3	2	1	3	2	2	108	1138
	2	2	4	1	2	2	1	1	2	2	103	1200
	4	2	7	2	8	4	2	4	7	4	248	1228
	2	2	4	1	4	2	1	2	2	2	155	1230
	2	2	2	2	3	2	1	2	2	2	23	1244
	2	2	4	1	4	2	1	3	3	2	194	1250
	2	2	3	1	2	2	1	2	2	2	24	1255
	2	2	4	1	4	2	1	1	1	2	111	1259
	2	2	4	1	3	2	1	4	2	2	110	1266
	2	1	4	1	4	2	1	2	2	3	16	1269
	2	2	3	1	3	2	1	3	2	2	70	1271
	2	2	4	2	4	2	2	2	2	2	207	1273
	2	2	4	1	4	2	1	2	2	2	156	1278
	2	2	3	1	4	2	1	2	2	2	77	1288
	2	2	4	1	4	2	1	2	3	2	183	1295
	2	2	3	2	2	2	1	2	2	2	90	1301
	2	2	4	1	4	2	1	2	2	2	157	1302
	5	2	6	2	7	4	1	3	4	6	250	1303
	2	2	3	1	3	2	1	2	2	2	56	1312
	2	2	3	1	2	2	1	2	2	2	25	1313
	2	2	3	1	3	2	1	2	2	3	65	1321
	2	2	4	1	4	2	1	2	2	2	158	1326
	2	2	4	1	4	2	1	2	2	2	159	1345
	2	2	4	1	4	2	1	2	3	2	184	1352
	2	2	4	1	4	2	1	2	2	2	160	1356
	2	2	4	1	4	2	1	2	2	2	161	1364
	2	2	4	1	4	2	1	2	3	3	188	1375
	2	2	4	1	4	2	1	2	2	2	162	1377
	2	2	3	1	2	2	1	3	2	3	28	1382
	2	2	4	1	4	2	1	2	2	2	163	1383
	2	2	4	1	4	2	1	2	3	2	185	1386
	2	2	3	1	3	2	1	2	2	2	57	1387
	2	2	3	2	4	2	1	2	2	2	102	1413
	2	2	4	1	4	2	1	2	2	2	164	1431
	2	1	4	1	4	2	1	3	2	2	17	1466
	2	1	4	1	4	2	1	3	2	3	18	1493
	2	2	3	1	4	2	1	5	3	2	80	1543
	2	2	4	1	4	2	1	2	2	2	165	1545
	2	2	4	2	2	2	1	3	2	2	204	1553
	2	2	4	1	4	2	1	2	2	2	166	1566
	2	2	3	2	2	2	1	2	2	2	91	1580
	2	3	3	1	3	2	1	3	2	2	230	1584
	2	2	3	2	2	2	1	2	2	2	92	1589
	2	2	3	1	2	2	1	4	2	2	29	1623
	2	2	5	1	4	2	1	2	1	2	210	1625
	2	2	4	1	4	2	1	2	2	2	167	1626
	2	2	3	1	3	2	1	2	2	2	58	1628
	2	2	5	1	4	2	1	2	1	2	211	1629
	2	2	4	1	4	2	1	2	2	2	168	1635
	2	2	3	1	3	2	1	2	2	2	59	1637
	2	2	5	1	5	2	1	2	2	2	226	1656
	2	2	5	1	5	2	1	2	2	2	227	1658
	1	2	5	1	5	2	1	2	2	2	10	1679
	2	2	4	1	4	2	1	3	2	2	191	1695
	2	2	4	1	4	2	1	2	2	2	169	1706
	2	2	4	1	4	2	1	2	2	2	170	1709
	3	2	5	1	5	2	1	3	3	2	243	1710
	2	2	3	1	3	2	1	2	2	2	60	1713
	2	2	3	1	3	2	1	2	2	2	61	1718
	1	2	4	1	4	2	1	2	2	2	8	1724
	2	2	4	1	4	2	1	2	2	2	171	1729
	2	2	4	1	3	2	1	3	3	2	109	1790
	2	2	3	2	2	2	1	2	2	2	93	1808
	2	2	3	2	3	2	1	2	2	2	100	1813
	2	2	4	1	4	2	1	2	2	2	172	1818
	2	2	4	1	4	2	1	2	2	2	173	1821
	2	2	4	1	4	2	1	2	2	2	174	1822
	2	2	4	1	4	2	1	2	3	2	186	1853
	1	1	4	1	4	2	1	2	2	2	1	1864
	2	2	4	1	3	1	1	2	2	2	105	1867
	2	2	3	1	3	2	1	2	2	2	62	1884
	2	2	4	1	4	2	1	2	2	2	175	1885
	2	2	3	2	2	2	1	2	2	2	94	1894
	2	2	3	1	3	2	1	2	2	2	63	1913
	2	2	3	2	2	2	1	2	2	2	95	1919
	2	2	4	2	4	2	1	2	4	2	206	1939
	2	2	4	1	4	2	1	2	2	2	176	1944
	2	2	4	1	3	2	1	2	2	2	106	1946
	2	2	3	2	3	2	1	2	2	2	101	1966

[truncated: 29 more sheets: 11L, 12L, 13L, 14L, 15L, 16L, 17L, 18L, 19L, 20L, 21L, 1S, 2S, 3S, 4S, 5S, 6S, 7S, 8S, 9S …]
